# Supplementary material for: Acetylome Analysis Identifies SIRT1 Targets in mRNA-Processing and Chromatin-Remodeling in Mouse Liver
Source: PLoS One. 2015 Oct 15;10(10):e0140619. doi: 10.1371/journal.pone.0140619 (PMC4607365; doi:10.1371/journal.pone.0140619)
Supplement: S1 Table — (XLSX) [file pone.0140619.s002.xlsx]

## Sheet: SIRT1 ++
SIRT1 +/+
Accession	Description	Score	Coverage	# Proteins	# Unique Peptides	# Peptides	# PSMs	# AAs	MW [kDa]	calc. pI
IPI00117312.1	Aspartate aminotransferase, mitochondrial	119.507	52.56	1	7	26	88	430	47.3812	8.99756
	A2	Sequence	# PSMs	# Proteins	# Protein Groups	Protein Group Accessions	Modifications	ΔCn	XCorr	Probability	Charge	MH+ [Da]	ΔM [ppm]	RT [min]	# Missed Cleavages
	High	VGAFTVVckDAEEAKR	8	1	1	IPI00117312.1	C8(Carbamidomethyl); K9(Acetyl)	0	5.03836	0	3	1821.92	0.277183	38.1696	2
	High	ILIRPLYSnPPLNGAR	2	1	1	IPI00117312.1	N9(Deamidated)	0	3.70946	0	3	1795.05	12.5801	40.5922	0
	High	VGAFTVVckDAEEAK	7	1	1	IPI00117312.1	C8(Carbamidomethyl); K9(Acetyl)	0	3.4316	0	2	1665.82	1.10815	40.6701	1
	High	DVFLPkPSWGNHTPIFR	3	1	1	IPI00117312.1	K6(Acetyl)	0	3.36019	0	3	2053.06	-1.26442	50.4065	0
	High	ILIRPLYSNPPLNGAR	1	1	1	IPI00117312.1		0	3.06199	0	3	1794.04	-1.90182	40.411	0
	High	DDNGkPYVLPSVR	11	1	1	IPI00117312.1	K5(Acetyl)	0	3.03755	0	2	1501.77	0.797973	41.8961	0
	High	EFSVYMTkDGR	4	1	1	IPI00117312.1	K8(Acetyl)	0	2.77061	0	2	1374.64	1.52822	40.2635	1
	Low	DAEEAkRVESQLK	4	1	1	IPI00117312.1	K6(Acetyl)	0	2.68807	0	3	1544.79	-0.327891	33.7818	2
	Low	LTKEFSVYmTkDGR	3	1	1	IPI00117312.1	M9(Oxidation); K11(Acetyl)	0	2.61235	0	3	1732.86	-1.34089	34.7527	2
	High	EFSVYmTkDGR	6	1	1	IPI00117312.1	M6(Oxidation); K8(Acetyl)	0	2.59801	0	2	1390.63	0.16377	36.2418	1
	High	ASAELALGENNEVLkSGR	1	1	1	IPI00117312.1	K15(Acetyl)	0	2.47241	0	2	1899.99	8.07	40.528	1
	Low	LTKEFSVYMTkDGR	2	1	1	IPI00117312.1	K11(Acetyl)	0	2.42219	0	3	1716.86	-0.973444	38.9592	2
	Medium	DDnGkPYVLPSVR	3	1	1	IPI00117312.1	N3(Deamidated); K5(Acetyl)	0	2.36886	0	2	1502.77	13.3833	41.9809	0
	Low	MNLGVGAYRDDnGkPYVLPSVR	2	1	1	IPI00117312.1	N12(Deamidated); K14(Acetyl)	0	2.02944	0	3	2464.23	-0.393959	45.1351	1
	Low	kmNLGVGAYRDDNGKPYVLPSVR	1	1	1	IPI00117312.1	K1(Acetyl); M2(Oxidation)	0	1.99272	0	4	2607.33	-0.0160036	40.1335	2
	Low	DDNGKPYVLPSVR	1	1	1	IPI00117312.1		0	1.94217	0	3	1459.75	-2.50827	35.1768	0
	Low	LTkEFSVYmTK	1	1	1	IPI00117312.1	K3(Acetyl); M9(Oxidation)	0	1.84776	0	2	1404.71	1.96457	38.9398	1
	Low	FFkFSR	2	1	1	IPI00117312.1	K3(Acetyl)	0	1.8151	0	2	873.462	-0.218498	39.4999	1
	Low	VGAFTVVcK	1	1	1	IPI00117312.1	C8(Carbamidomethyl)	0	1.76441	0	2	980.523	-0.738033	33.0656	0
	Low	DAEEAkRVESqLK	1	1	1	IPI00117312.1	K6(Acetyl); Q11(Deamidated)	0	1.55658	0	2	1545.78	1.88752	33.6512	2
	Low	YYDPkTcGFDFSGALEDISK	1	1	1	IPI00117312.1	K5(Acetyl); C7(Carbamidomethyl)	0	1.53209	0	2	2355.05	1.44763	55.9988	1
	Low	kQWLQEVK	1	1	1	IPI00117312.1	K1(Acetyl)	0	1.5094	0	2	1100.61	-2.44498	37.6787	1
	Low	TQLVSNLK	1	1	1	IPI00117312.1		0	1.23911	0	2	902.53	-0.231824	26.2718	0
	Low	TQLVSNLKK	2	1	1	IPI00117312.1		0	1.21109	0	2	1030.63	-0.261551	20.3863	1
	Low	TQLVSNLkK	4	1	1	IPI00117312.1	K8(Acetyl)	0	1.20785	0	2	1072.64	1.84855	31.1807	1
	Low	EGSSHnWQHITDQIGMFcFTGLkPEQVER	4	1	1	IPI00117312.1	N6(Deamidated); C18(Carbamidomethyl); K23(Acetyl)	0	1.01901	0	4	3474.63	13.8635	52.481	0
	Low	VGASFLQRFFKFSR	1	1	1	IPI00117312.1		0.1491	0.969421	0	4	1689.92	0.899213	49.1189	2
	Low	HFIEQGInVcLcQSYAk	2	1	1	IPI00117312.1	N8(Deamidated); C10(Carbamidomethyl); C12(Carbamidomethyl); K17(Acetyl)	0.0874	0.943214	0	3	2109.94	-16.4548	36.7398	0
	Low	EIASVVkK	2	1	1	IPI00117312.1	K7(Acetyl)	0	0.847866	0	2	915.542	-10.0603	26.4817	1
	Low	kQWLqEVkGMADR	1	1	1	IPI00117312.1	K1(Acetyl); Q5(Deamidated); K8(Acetyl)	0	0.77615	0	2	1673.8	-17.3972	40.5058	2
	Low	LTKEFSVYMTK	1	1	1	IPI00117312.1		0	0.713675	0	2	1346.74	25.0623	35.3125	1
	Low	RDTNSK	1	1	1	IPI00117312.1		0.0984	0.546855	0	1	720.348	-21.6852	44.364	1
	Low	QWLQEVkGMADR	1	1	1	IPI00117312.1	K7(Acetyl)	0.0182	0.541888	0	2	1502.73	-7.14396	53.7295	1
	Low	RDTnSk	1	1	1	IPI00117312.1	N4(Deamidated); K6(Acetyl)	0.1228	0.502133	0	1	763.359	1.34743	40.6422	1
	Low	YYDPK	1	1	1	IPI00117312.1		0.2295	0.467617	0	1	685.327	11.4618	40.5184	0
IPI00881401.1	carnitine O-palmitoyltransferase 2, mitochondrial precursor	50.6864	18.54	5	6	14	55	658	73.9336	8.36768
	A2	Sequence	# PSMs	# Proteins	# Protein Groups	Protein Group Accessions	Modifications	ΔCn	XCorr	Probability	Charge	MH+ [Da]	ΔM [ppm]	RT [min]	# Missed Cleavages
	High	HSVGELQHMMAEcSkYHGQLTK	4	2	1	IPI00881401.1	C13(Carbamidomethyl); K15(Acetyl)	0	3.94102	0	4	2613.2	1.14257	39.5223	1
	High	TETIRPASIFTkR	2	1	1	IPI00881401.1	K12(Acetyl)	0	3.8757	0	3	1561.87	0.77375	38.9384	1
	High	ELHAHLLAQDkQNK	6	5	1	IPI00881401.1	K11(Acetyl)	0	3.79057	0	3	1686.89	-0.657343	26.4394	1
	High	KTEVLckDFENGIGK	6	5	1	IPI00881401.1	C6(Carbamidomethyl); K7(Acetyl)	0	3.58417	0	3	1779.9	0.912461	38.5691	2
	High	YHGQLTkEAAMGQGFDR	2	2	1	IPI00881401.1	K7(Acetyl)	0	3.29359	0	3	1950.92	1.59431	37.4825	1
	High	TEVLckDFENGIGK	2	5	1	IPI00881401.1	C5(Carbamidomethyl); K6(Acetyl)	0	2.981	0	2	1651.77	-17.5586	42.2303	1
	Medium	HSVGELQHmmAEcSkYHGQLTK	4	2	1	IPI00881401.1	M9(Oxidation); M10(Oxidation); C13(Carbamidomethyl); K15(Acetyl)	0	2.87108	0	4	2645.19	-0.102819	29.6382	1
	Low	HSVGELQHmMAEcSkYHGQLTK	7	2	1	IPI00881401.1	M9(Oxidation); C13(Carbamidomethyl); K15(Acetyl)	0	2.44732	0	4	2629.2	3.53394	35.6369	1
	Low	YHGQLTkEAAmGQGFDR	2	2	1	IPI00881401.1	K7(Acetyl); M11(Oxidation)	0	2.24576	0	3	1966.91	-1.3569	33.1019	1
	Low	GGkEFLK	4	2	1	IPI00881401.1	K3(Acetyl)	0	2.00154	0	2	820.456	-1.0035	29.5979	1
	Low	DELFTDTkAR	2	3	1	IPI00881401.1	K8(Acetyl)	0	1.92139	0	2	1237.61	6.83669	36.827	1
	Low	qkLIHGGNEETLR	2	2	1	IPI00881401.1	Q1(Deamidated); K2(Acetyl)	0.1404	1.47224	0	3	1537.81	11.6739	28.4672	1
	Low	TETIRPASIFTK	3	1	1	IPI00881401.1		0	1.39222	0	2	1363.77	9.52681	36.0201	0
	Low	HSVGELqHMMAEcSkYHGqLTK	1	2	1	IPI00881401.1	Q7(Deamidated); C13(Carbamidomethyl); K15(Acetyl); Q19(Deamidated)	0.1169	1.35767	0	4	2615.2	10.8451	39.4234	1
	Low	QkLIHGGNEETLR	1	2	1	IPI00881401.1	K2(Acetyl)	0	1.23434	0	3	1536.81	-0.943346	28.4141	1
	Low	HSVGELqHMmAEcSkYHGqLTK	1	2	1	IPI00881401.1	Q7(Deamidated); M10(Oxidation); C13(Carbamidomethyl); K15(Acetyl); Q19(Deamidated)	0.0463	1.03445	0	4	2631.2	12.8045	36.1329	1
	Low	HLFALRYLAAAR	1	3	1	IPI00881401.1		0	1.03007	0	3	1401.78	-19.7357	31.4441	1
	Low	GGkEFLKK	2	2	1	IPI00881401.1	K3(Acetyl)	0	0.915508	0	2	948.552	0.22663	23.1803	2
	Low	LIHGGNEETLRk	1	2	1	IPI00881401.1	K12(Acetyl)	0.08	0.693124	0	2	1408.72	-23.6892	36.4087	1
	Low	LSFK	2	2	1	IPI00881401.1		0	0.426145	0	1	494.298	0.558635	24.6934	0
IPI00111908.8	Carbamoyl-phosphate synthase [ammonia], mitochondrial	45.4486	14.47	2	3	20	44	1500	164.514	6.91748
	A2	Sequence	# PSMs	# Proteins	# Protein Groups	Protein Group Accessions	Modifications	ΔCn	XCorr	Probability	Charge	MH+ [Da]	ΔM [ppm]	RT [min]	# Missed Cleavages
	High	DELGLNkYmESDGIK	6	2	1	IPI00111908.8	K7(Acetyl); M9(Oxidation)	0	3.62687	0	2	1769.83	0.373254	42.0715	1
	High	DELGLNkYMESDGIK	5	2	1	IPI00111908.8	K7(Acetyl)	0	3.60901	0	2	1753.83	0.678987	46.635	1
	High	QNLIAEVSTkDVK	2	2	1	IPI00111908.8	K10(Acetyl)	0	2.85157	0	2	1486.81	-1.48556	41.2453	1
	High	VmIGESIDEkR	4	1	1	IPI00111908.8	M2(Oxidation); K10(Acetyl)	0	2.48087	0	2	1334.66	0.758421	34.1197	1
	Low	VMIGESIDEkR	2	1	1	IPI00111908.8	K10(Acetyl)	0	2.15179	0	2	1318.67	-1.51484	36.6131	1
	Low	GNPTkVVAVDcGIK	2	2	1	IPI00111908.8	K5(Acetyl); C11(Carbamidomethyl)	0	2.14385	0	2	1499.79	-1.44932	36.4755	1
	Low	GQNQPVLNITNR	1	2	1	IPI00111908.8		0	2.06886	0	2	1353.72	-1.58991	33.0849	0
	Low	IGSSMKSVGEVmAIGR	2	2	1	IPI00111908.8	M12(Oxidation)	0	1.94483	0	3	1637.79	-26.9751	27.9913	1
	Low	GVLkEYGVK	3	2	1	IPI00111908.8	K4(Acetyl)	0	1.90131	0	2	1034.59	0.299834	34.3997	1
	Low	TLGVDFIDVATK	1	1	1	IPI00111908.8		0	1.8646	0	2	1278.69	-0.320785	46.6962	0
	Low	VVAVDcGIK	1	2	1	IPI00111908.8	C6(Carbamidomethyl)	0	1.61349	0	2	960.518	0.0237847	26.9357	0
	Low	GnPTkVVAVDcGIK	1	2	1	IPI00111908.8	N2(Deamidated); K5(Acetyl); C11(Carbamidomethyl)	0	1.49258	0	2	1500.79	12.6995	36.3027	1
	Low	GNPTKVVAVDcGIKNnVIR	2	2	1	IPI00111908.8	C11(Carbamidomethyl); N16(Deamidated)	0.1921	1.43306	0	3	2055.08	-11.7828	50.0589	2
	Low	GILIGIQQSFRPR	1	1	1	IPI00111908.8		0.3333	1.35715	0	3	1484.87	1.42638	42.102	0
	Low	TFEESFqkALR	1	2	1	IPI00111908.8	Q7(Deamidated); K8(Acetyl)	0.2209	1.27113	0	3	1398.7	9.99593	22.6277	1
	Low	NGVKImGTSPLqIDR	1	2	1	IPI00111908.8	M6(Oxidation); Q12(Deamidated)	0.1961	1.22516	0	3	1645.87	7.60885	34.494	1
	Low	kGkGTTITSVLPKPALVASR	2	2	1	IPI00111908.8	K1(Acetyl); K3(Acetyl)	0.1752	1.12952	0	3	2108.26	6.80256	45.4176	2
	Low	mRDILnmDKTLk	2	2	1	IPI00111908.8	M1(Oxidation); N6(Deamidated); M7(Oxidation); K12(Acetyl)	0	1.11969	0	3	1552.78	5.61958	20.1592	2
	Low	VFGkGNPTK	1	2	1	IPI00111908.8	K4(Acetyl)	0	1.02909	0	2	989.541	-0.817841	26.2732	1
	Low	kIAKAFAISGPFNVqFLVk	1	1	1	IPI00111908.8	K1(Acetyl); Q15(Deamidated); K19(Acetyl)	0.0849	0.972226	0	3	2163.23	4.23237	49.1581	2
	Low	mLTKIIR	1	2	1	IPI00111908.8	M1(Oxidation)	0.0115	0.863285	0	2	890.543	-7.32714	45.9234	1
	Low	YMESDGIk	1	2	1	IPI00111908.8	K8(Acetyl)	0.3239	0.483668	0	2	984.426	-8.80773	23.5736	0
	Low	SYKMSmAnR	1	2	1	IPI00111908.8	M6(Oxidation); N8(Deamidated)	0.1964	0.452111	0	2	1104.5	15.323	26.2579	1
IPI00379694.4	hydroxymethylglutaryl-CoA lyase, mitochondrial precursor	40.4113	19.69	2	1	5	41	325	34.2167	8.41162
	A2	Sequence	# PSMs	# Proteins	# Protein Groups	Protein Group Accessions	Modifications	ΔCn	XCorr	Probability	Charge	MH+ [Da]	ΔM [ppm]	RT [min]	# Missed Cleavages
	High	DGLQNEkSIVPTPVK	12	2	1	IPI00379694.4	K7(Acetyl)	0	3.0915	0	2	1666.9	2.16232	42.4616	1
	High	DGLQnEkSIVPTPVK	20	2	1	IPI00379694.4	N5(Deamidated); K7(Acetyl)	0	2.49646	0	2	1667.89	2.81542	42.0993	1
	Low	WVPqMADHSDVLk	2	1	1	IPI00379694.4	Q4(Deamidated); K13(Acetyl)	0	1.88508	0	2	1568.76	14.0512	36.7091	0
	Low	FAGVmQAAQAASISVR	1	2	1	IPI00379694.4	M5(Oxidation)	0.5086	1.72468	0	3	1622.81	-14.0615	39.6199	0
	Low	kNANcSIEESFQRFAGVMQAAqAASISVR	1	2	1	IPI00379694.4	K1(Acetyl); C5(Carbamidomethyl); Q22(Deamidated)	0	1.24668	0	4	3213.51	-10.7339	45.9764	2
	Low	VAQATcK	4	2	1	IPI00379694.4	C6(Carbamidomethyl)	0	0.513654	0	1	777.385	-8.93801	57.2039	0
	Low	VAQATck	1	2	1	IPI00379694.4	C6(Carbamidomethyl); K7(Acetyl)	0.0408	0.465123	0	1	819.391	-14.2971	47.2064	0
IPI00874456.1	Dihydrolipoyl dehydrogenase, mitochondrial	36.0555	23.77	2	5	13	42	509	54.2382	7.89893
	A2	Sequence	# PSMs	# Proteins	# Protein Groups	Protein Group Accessions	Modifications	ΔCn	XCorr	Probability	Charge	MH+ [Da]	ΔM [ppm]	RT [min]	# Missed Cleavages
	High	ALTGGIAHLFkqNK	4	2	1	IPI00874456.1	K11(Acetyl); Q12(Deamidated)	0	3.37732	0	3	1540.88	20.8932	41.3999	1
	High	ALTGGIAHLFkQNK	8	2	1	IPI00874456.1	K11(Acetyl)	0	3.10744	0	3	1539.86	-2.63251	41.7596	1
	High	SEEQLkEEGIEFK	4	2	1	IPI00874456.1	K6(Acetyl)	0	2.97366	0	2	1607.78	-0.55105	40.517	1
	Medium	HSAVkALTGGIAHLFK	2	2	1	IPI00874456.1	K5(Acetyl)	0	2.78893	0	3	1691.96	2.22198	45.0097	1
	High	SAQLGFkTVcIEK	2	2	1	IPI00874456.1	K7(Acetyl); C10(Carbamidomethyl)	0	2.56011	0	2	1522.79	-0.612186	41.9016	1
	Medium	IGkFPFAANSR	3	2	1	IPI00874456.1	K3(Acetyl)	0	2.46006	0	2	1249.67	0.312684	41.779	1
	Low	SEEqLkEEGIEFK	1	2	1	IPI00874456.1	Q4(Deamidated); K6(Acetyl)	0	1.8667	0	2	1608.78	12.2681	40.4975	1
	Low	VVHVNGFGkITGK	5	2	1	IPI00874456.1	K9(Acetyl)	0	1.808	0	3	1397.79	-0.577753	35.8662	1
	Low	FkLNTK	2	2	1	IPI00874456.1	K2(Acetyl)	0	1.3845	0	2	792.461	-0.350927	26.0071	1
	Low	QGFkFK	2	2	1	IPI00874456.1	K4(Acetyl)	0	1.34474	0	2	796.434	-1.00635	31.8338	1
	Low	QNkVVHVNGFGK	1	2	1	IPI00874456.1	K3(Acetyl)	0	1.14408	0	3	1368.73	-2.98835	30.603	1
	Low	ALLNnSHYYHmAHGkDFASR	2	2	1	IPI00874456.1	N5(Deamidated); M11(Oxidation); K15(Acetyl)	0	1.09921	0	4	2391.12	9.9422	32.4165	1
	Low	LNLEkMmEqK	4	2	1	IPI00874456.1	K5(Acetyl); M7(Oxidation); Q9(Deamidated)	0	0.92011	0	2	1322.65	11.4268	36.1984	1
	Low	IGKFPFAANSRAk	1	2	1	IPI00874456.1	K13(Acetyl)	0.3103	0.597703	0	2	1448.81	3.88586	47.2845	2
	Low	TNADTDGMVK	1	2	1	IPI00874456.1		0.0385	0.501421	0	2	1051.46	-12.1231	25.2723	0
IPI00471246.2	Isovaleryl-CoA dehydrogenase, mitochondrial	34.5667	17.45	1	2	8	26	424	46.2959	8.29443
	A2	Sequence	# PSMs	# Proteins	# Protein Groups	Protein Group Accessions	Modifications	ΔCn	XCorr	Probability	Charge	MH+ [Da]	ΔM [ppm]	RT [min]	# Missed Cleavages
	High	HTISkFLQENLAPK	6	1	1	IPI00471246.2	K5(Acetyl)	0	3.06566	0	3	1667.91	-3.3313	40.4681	1
	High	AQEIDQTNDFkNLR	3	1	1	IPI00471246.2	K11(Acetyl)	0	2.63955	0	2	1733.82	-16.2589	39.1574	1
	High	HTISkFLqENLAPK	4	1	1	IPI00471246.2	K5(Acetyl); Q8(Deamidated)	0	2.50512	0	2	1668.93	20.7385	40.7495	1
	Low	HTISkFLqEnLAPK	1	1	1	IPI00471246.2	K5(Acetyl); Q8(Deamidated); N10(Deamidated)	0	2.17141	0	2	1669.91	16.6284	40.7509	1
	Low	TDLTAVPASR	2	1	1	IPI00471246.2		0	2.14803	0	2	1030.55	0.218149	27.8928	0
	Low	EkYLPK	2	1	1	IPI00471246.2	K2(Acetyl)	0	1.31554	0	2	819.461	0.0755426	26.8333	1
	Low	qLRHTISk	1	1	1	IPI00471246.2	Q1(Deamidated); K8(Acetyl)	0.2716	1.18346	0	2	1025.59	19.5666	41.8639	1
	Low	GmPGFSTSkK	2	1	1	IPI00471246.2	M2(Oxidation); K9(Acetyl)	0	1.03248	0	2	1097.53	1.07333	25.1109	1
	Low	IGQFqLMqGK	4	1	1	IPI00471246.2	Q5(Deamidated); Q8(Deamidated)	0	0.552245	0	1	1151.54	-29.6149	37.8181	0
	Low	NGNEAQK	1	1	1	IPI00471246.2		0	0.432456	0	1	760.343	-20.3655	41.347	0
IPI00110843.3	Agmatinase, mitochondrial	31.8815	8.94	1	2	3	18	358	38.2306	7.86963
	A2	Sequence	# PSMs	# Proteins	# Protein Groups	Protein Group Accessions	Modifications	ΔCn	XCorr	Probability	Charge	MH+ [Da]	ΔM [ppm]	RT [min]	# Missed Cleavages
	High	EHGPVGLVHVGAHTNTTDkPR	11	1	1	IPI00110843.3	K19(Acetyl)	0	4.80695	0	4	2264.15	0.463401	29.2648	0
	High	SVDEGLLDSkR	3	1	1	IPI00110843.3	K10(Acetyl)	0	2.76639	0	2	1260.64	0.118809	36.8466	1
	Low	EHGPVGLVHVGAHTnTTDkPR	3	1	1	IPI00110843.3	N15(Deamidated); K19(Acetyl)	0	1.94497	0	3	2265.16	8.71119	29.2101	0
	Low	SVDEGLLDSK	1	1	1	IPI00110843.3		0	1.51364	0	2	1062.53	1.16615	32.7143	0
IPI00111218.1	Aldehyde dehydrogenase, mitochondrial	30.3073	10.6	1	4	7	37	519	56.5018	7.62061
	A2	Sequence	# PSMs	# Proteins	# Protein Groups	Protein Group Accessions	Modifications	ΔCn	XCorr	Probability	Charge	MH+ [Da]	ΔM [ppm]	RT [min]	# Missed Cleavages
	High	TFPTVNPSTGEVIcQVAEGNKEDVDkAVK	5	1	1	IPI00111218.1	C14(Carbamidomethyl); K26(Acetyl)	0	4.68972	0	3	3174.57	3.10924	46.0099	2
	High	TFPTVNPSTGEVIcqVAEGnKEDVDKAVk	7	1	1	IPI00111218.1	C14(Carbamidomethyl); Q15(Deamidated); N20(Deamidated); K29(Acetyl)	0	3.29283	0	4	3176.56	8.03659	45.9124	2
	High	TFPTVNPSTGEVIcQVAEGNkEDVDK	2	1	1	IPI00111218.1	C14(Carbamidomethyl); K21(Acetyl)	0	3.13868	0	3	2876.37	1.29172	47.8487	1
	Medium	TFPTVnPSTGEVIcqVAEGNKEDVDK	3	1	1	IPI00111218.1	N6(Deamidated); C14(Carbamidomethyl); Q15(Deamidated)	0	2.87419	0	3	2836.33	4.19051	43.779	1
	High	EDVDkAVK	5	1	1	IPI00111218.1	K5(Acetyl)	0	2.55427	0	2	945.489	-0.311316	20.9413	1
	High	SGQQEGAkLLcGGGAAADR	4	1	1	IPI00111218.1	K8(Acetyl); C11(Carbamidomethyl)	0	2.52205	0	2	1887.9	0.654246	35.7105	1
	Low	TFPTVnPSTGEVIcQVAEGNKEDVDKAVk	3	1	1	IPI00111218.1	N6(Deamidated); C14(Carbamidomethyl); K29(Acetyl)	0.0435	1.75952	0	4	3175.57	8.38731	46.0711	2
	Low	KTFPTVNPSTGEVIcqVAEGnkEDVDK	3	1	1	IPI00111218.1	C15(Carbamidomethyl); Q16(Deamidated); N21(Deamidated); K22(Acetyl)	0	1.57231	0	3	3006.48	17.8376	43.5628	2
	Low	TFPTVnPSTGEVIcQVAEGNKEDVDK	3	1	1	IPI00111218.1	N6(Deamidated); C14(Carbamidomethyl)	0	1.5054	0	3	2835.37	12.8481	43.7331	1
	Low	LLcGGGAAADR	1	1	1	IPI00111218.1	C3(Carbamidomethyl)	0	1.43599	0	2	1060.51	-5.6797	22.1607	0
	Low	ILGYIK	1	1	1	IPI00111218.1		0.2297	0.571546	0	1	706.471	29.6585	47.3013	0
IPI00133903.1	Stress-70 protein, mitochondrial	28.5322	17.97	2	1	13	44	679	73.4827	6.21436
	A2	Sequence	# PSMs	# Proteins	# Protein Groups	Protein Group Accessions	Modifications	ΔCn	XCorr	Probability	Charge	MH+ [Da]	ΔM [ppm]	RT [min]	# Missed Cleavages
	High	MEEFkDQLPADEcNK	7	2	1	IPI00133903.1	K5(Acetyl); C13(Carbamidomethyl)	0	3.19661	0	2	1895.82	2.45775	39.1293	1
	High	mEEFkDQLPADEcNK	5	2	1	IPI00133903.1	M1(Oxidation); K5(Acetyl); C13(Carbamidomethyl)	0	3.11241	0	2	1911.81	1.39364	36.9898	1
	Low	mEEFKDqLPADEcNkLK	4	2	1	IPI00133903.1	M1(Oxidation); Q7(Deamidated); C13(Carbamidomethyl); K15(Acetyl)	0	2.68052	0	3	2153.99	8.24356	37.7564	2
	Low	LkEEISK	2	2	1	IPI00133903.1	K2(Acetyl)	0	1.98704	0	2	888.503	-0.419585	22.9049	1
	Low	DQLPADEcNKLkEEISK	2	2	1	IPI00133903.1	C8(Carbamidomethyl); K12(Acetyl)	0	1.63895	0	3	2058.99	-6.19273	40.5253	2
	Low	SqVFSTAADGqTQVEIK	2	2	1	IPI00133903.1	Q2(Deamidated); Q11(Deamidated)	0.1603	1.31121	0	3	1810.85	-9.00741	37.8603	0
	Low	DQLPADEcnKLkEEISK	3	2	1	IPI00133903.1	C8(Carbamidomethyl); N9(Deamidated); K12(Acetyl)	0	1.22297	0	3	2059.98	-4.41552	40.7286	2
	Low	DTKNVPFKIVR	1	2	1	IPI00133903.1		0.2468	1.18949	0	3	1316.77	-0.234023	20.6701	2
	Low	DQLPADEcnkLK	4	2	1	IPI00133903.1	C8(Carbamidomethyl); N9(Deamidated); K10(Acetyl)	0	1.17495	0	2	1473.71	15.7911	34.0877	1
	Low	qAASSLQQASLK	1	2	1	IPI00133903.1	Q1(Deamidated)	0.0485	0.975831	0	2	1232.62	-23.304	33.4267	0
	Low	ETAENYLGHTAK	2	2	1	IPI00133903.1		0	0.93853	0	2	1333.64	2.13669	24.4568	0
	Low	DQLPADEcNkLK	3	2	1	IPI00133903.1	C8(Carbamidomethyl); K10(Acetyl)	0.0106	0.932482	0	2	1472.71	0.389559	34.0225	1
	Low	TIAPcqkAmQDAEVSK	2	2	1	IPI00133903.1	C5(Carbamidomethyl); Q6(Deamidated); K7(Acetyl); M9(Oxidation)	0	0.763071	0	2	1835.86	3.40022	33.2313	1
	Low	mEEFkDQLPADEcnK	2	2	1	IPI00133903.1	M1(Oxidation); K5(Acetyl); C13(Carbamidomethyl); N14(Deamidated)	0	0.746424	0	2	1912.8	5.21819	38.2711	1
	Low	QAVTNPNNTFYATK	1	2	1	IPI00133903.1		0.236	0.681238	0	2	1568.76	-7.67672	36.5198	0
	Low	LINRnTTIPTkk	1	2	1	IPI00133903.1	N5(Deamidated); K11(Acetyl); K12(Acetyl)	0	0.601044	0	3	1483.87	14.0927	44.2765	2
	Low	MEEFKDqLPADEcnk	1	2	1	IPI00133903.1	Q7(Deamidated); C13(Carbamidomethyl); N14(Deamidated); K15(Acetyl)	0	0.578602	0	2	1897.82	17.8204	38.5314	1
	Low	kMASER	1	2	1	IPI00133903.1	K1(Acetyl)	0	0.569085	0	1	763.359	-23.0762	40.6422	1
IPI00649328.1	Cisd3 protein	24.5613	16.52	3	1	1	20	115	13.1467	9.83252
	A2	Sequence	# PSMs	# Proteins	# Protein Groups	Protein Group Accessions	Modifications	ΔCn	XCorr	Probability	Charge	MH+ [Da]	ΔM [ppm]	RT [min]	# Missed Cleavages
	High	ATQRPPYcDGTHkSEQVQK	11	3	1	IPI00649328.1	C8(Carbamidomethyl); K13(Acetyl)	0	3.5308	0	3	2272.08	0.0667258	24.0644	1
	High	ATQRPPYcDGTHkSEqVQK	9	3	1	IPI00649328.1	C8(Carbamidomethyl); K13(Acetyl); Q16(Deamidated)	0	3.19544	0	4	2273.06	0.24557	24.8462	1
IPI00116753.4	Electron transfer flavoprotein subunit alpha, mitochondrial	24.0671	11.11	1	2	4	16	333	34.9875	8.38232
	A2	Sequence	# PSMs	# Proteins	# Protein Groups	Protein Group Accessions	Modifications	ΔCn	XCorr	Probability	Charge	MH+ [Da]	ΔM [ppm]	RT [min]	# Missed Cleavages
	High	VVQDLckVAGVAK	7	1	1	IPI00116753.4	C6(Carbamidomethyl); K7(Acetyl)	0	3.21313	0	2	1428.79	0.10025	37.8645	1
	High	cDkVVQDLcK	3	1	1	IPI00116753.4	C1(Carbamidomethyl); K3(Acetyl); C9(Carbamidomethyl)	0	3.14452	0	2	1306.61	-0.903325	33.413	1
	Low	TIYAGnALcTVK	1	1	1	IPI00116753.4	N6(Deamidated); C9(Carbamidomethyl)	0	2.08046	0	2	1311.68	15.683	35.4629	0
	Low	cDkVVqDLcK	2	1	1	IPI00116753.4	C1(Carbamidomethyl); K3(Acetyl); Q6(Deamidated); C9(Carbamidomethyl)	0	1.83706	0	2	1307.62	16.6422	33.3417	1
	Low	TIYAGNALcTVK	2	1	1	IPI00116753.4	C9(Carbamidomethyl)	0	1.74073	0	2	1310.67	-2.83344	35.4307	0
	Low	GLkSGENFK	1	1	1	IPI00116753.4	K3(Acetyl)	0.5352	0.663487	0	2	1021.54	4.32375	26.9439	1
IPI00130589.8	Superoxide dismutase [Cu-Zn]	22.6862	42.21	1	2	8	27	154	15.9328	6.50732
	A2	Sequence	# PSMs	# Proteins	# Protein Groups	Protein Group Accessions	Modifications	ΔCn	XCorr	Probability	Charge	MH+ [Da]	ΔM [ppm]	RT [min]	# Missed Cleavages
	High	HVGDLGNVTAGK	3	1	1	IPI00130589.8		0	3.89138	0	2	1167.61	0.540407	24.0419	0
	High	TMVVHEkQDDLGK	5	1	1	IPI00130589.8	K7(Acetyl)	0	3.08376	0	3	1541.76	1.03984	28.5009	1
	Low	GDGPVQGTIHFEQK	2	1	1	IPI00130589.8		0	2.43395	0	3	1512.74	-0.299964	31.9793	0
	Low	TmVVHEkQDDLGK	5	1	1	IPI00130589.8	M2(Oxidation); K7(Acetyl)	0	2.19159	0	3	1557.76	-0.91766	24.8281	1
	Low	TmVVHEkqDDLGK	4	1	1	IPI00130589.8	M2(Oxidation); K7(Acetyl); Q8(Deamidated)	0	1.90547	0	3	1558.76	11.1776	24.7117	1
	Low	TMVVHEkqDDLGKGGNEESTK	2	1	1	IPI00130589.8	K7(Acetyl); Q8(Deamidated)	0	1.81805	0	4	2345.12	10.623	27.1241	2
	Low	DGVAnVSIEDR	1	1	1	IPI00130589.8	N5(Deamidated)	0	1.23624	0	2	1175.58	18.4351	32.2267	0
	Low	DGVANVSIEDR	1	1	1	IPI00130589.8		0	1.01512	0	2	1174.57	3.38747	32.1807	0
	Low	qDDLGKGGnEESTKTGnAGSR	1	1	1	IPI00130589.8	Q1(Deamidated); N9(Deamidated); N17(Deamidated)	0	0.817701	0	4	2123.88	-26.6372	23.7025	2
	Low	GGNEESTkTGNAGSR	1	1	1	IPI00130589.8	K8(Acetyl)	0	0.673646	0	2	1506.68	2.3016	16.4076	1
	Low	QDDLGkGGnEESTK	2	1	1	IPI00130589.8	K6(Acetyl); N9(Deamidated)	0	0.65877	0	2	1520.68	8.36675	22.7362	1
IPI00857439.1	ATP synthase subunit alpha	22.5516	8.35	2	2	5	30	503	54.5607	8.23584
	A2	Sequence	# PSMs	# Proteins	# Protein Groups	Protein Group Accessions	Modifications	ΔCn	XCorr	Probability	Charge	MH+ [Da]	ΔM [ppm]	RT [min]	# Missed Cleavages
	High	SDGkISEQSDAK	6	2	1	IPI00857439.1	K4(Acetyl)	0	2.87057	0	2	1306.61	-0.0521611	19.9633	1
	High	FNDGTDEkK	8	2	1	IPI00857439.1	K8(Acetyl)	0	2.72803	0	2	1095.5	0.280026	19.7287	1
	Low	SDGkISEqSDAK	2	2	1	IPI00857439.1	K4(Acetyl); Q8(Deamidated)	0	2.0931	0	2	1307.6	0.315782	21.9201	1
	Low	HALIIYDDLSK	1	2	1	IPI00857439.1		0	1.92139	0	2	1287.7	3.80139	38.3344	0
	Low	STVAQLVkR	1	2	1	IPI00857439.1	K8(Acetyl)	0	1.86644	0	2	1043.62	-0.858219	33.484	1
	Low	FNDGTDEkKK	6	2	1	IPI00857439.1	K8(Acetyl)	0	1.19632	0	3	1223.59	-0.931932	16.3339	2
	Low	FnDGTDEkKK	6	2	1	IPI00857439.1	N2(Deamidated); K8(Acetyl)	0	1.13372	0	3	1224.57	-4.00237	17.2257	2
IPI00120123.1	Dimethylglycine dehydrogenase, mitochondrial	20.3549	10.93	1	1	9	25	869	97.194	7.88428
	A2	Sequence	# PSMs	# Proteins	# Protein Groups	Protein Group Accessions	Modifications	ΔCn	XCorr	Probability	Charge	MH+ [Da]	ΔM [ppm]	RT [min]	# Missed Cleavages
	High	VSGLYkTLK	10	1	1	IPI00120123.1	K6(Acetyl)	0	2.46848	0	2	1050.62	-1.25327	35.4184	1
	Low	YGkWTTTqYTEAK	1	1	1	IPI00120123.1	K3(Acetyl); Q8(Deamidated)	0	1.89959	0	2	1619.76	3.63246	37.7508	1
	Low	VDEFkYQMTR	3	1	1	IPI00120123.1	K5(Acetyl)	0	1.8605	0	2	1358.64	-0.30602	38.6344	1
	Low	QIkTEGLK	2	1	1	IPI00120123.1	K3(Acetyl)	0	1.60109	0	2	958.56	3.05008	24.5266	1
	Low	kYGALLK	1	1	1	IPI00120123.1	K1(Acetyl)	0	1.55782	0	2	834.512	4.03835	32.0198	1
	Low	TNWFEPVGSEYK	1	1	1	IPI00120123.1		0	1.5266	0	2	1456.67	-6.2901	43.6076	0
	Low	RTNWFEPVGSEYKqVmQR	2	1	1	IPI00120123.1	Q14(Deamidated); M16(Oxidation)	0.0449	1.49398	0	4	2272.08	-2.8733	24.4946	2
	Low	TNWHATEqYIIEPEK	2	1	1	IPI00120123.1	Q8(Deamidated)	0	1.48004	0	3	1859.9	9.87737	38.9215	0
	Low	qIkTEGLK	1	1	1	IPI00120123.1	Q1(Deamidated); K3(Acetyl)	0	1.31651	0	2	959.56	20.3406	24.7621	1
	Low	VDEFkYQmTR	1	1	1	IPI00120123.1	K5(Acetyl); M8(Oxidation)	0	1.09723	0	2	1374.64	1.70946	33.0266	1
	Low	EGqESPASPPEWkDR	1	1	1	IPI00120123.1	Q3(Deamidated); K13(Acetyl)	0	0.668374	0	2	1755.79	6.83035	35.577	1
IPI00154054.1	Acetyl-CoA acetyltransferase, mitochondrial	19.6697	21.7	1	1	8	22	424	44.7873	8.51416
	A2	Sequence	# PSMs	# Proteins	# Protein Groups	Protein Group Accessions	Modifications	ΔCn	XCorr	Probability	Charge	MH+ [Da]	ΔM [ppm]	RT [min]	# Missed Cleavages
	High	DGLTDVYNkIHMGNcAENTAK	2	1	1	IPI00154054.1	K9(Acetyl); C15(Carbamidomethyl)	0	4.81794	0	3	2393.09	-0.0111059	46.0516	1
	High	DGLTDVYNkIHmGNcAENTAK	6	1	1	IPI00154054.1	K9(Acetyl); M12(Oxidation); C15(Carbamidomethyl)	0	4.41256	0	3	2409.09	2.37842	43.7484	1
	Low	GkPDVVVKEDEEYK	6	1	1	IPI00154054.1	K2(Acetyl)	0	2.17355	0	3	1676.84	-0.49322	32.7871	1
	Low	VLkYAGLK	2	1	1	IPI00154054.1	K3(Acetyl)	0	1.40714	0	2	933.577	-0.181646	34.0642	1
	Low	IHmGNcAEnTAKKmnISR	1	1	1	IPI00154054.1	M3(Oxidation); C6(Carbamidomethyl); N9(Deamidated); M14(Oxidation); N15(Deamidated)	0.0088	1.11977	0	3	2108.95	-2.91007	36.7244	2
	Low	GkPDVVVK	2	1	1	IPI00154054.1	K2(Acetyl)	0	0.954733	0	2	883.524	-1.41498	26.8177	0
	Low	LGTAAIQGAIEkAGIPkEEVk	1	1	1	IPI00154054.1	K12(Acetyl); K17(Acetyl); K21(Acetyl)	0	0.648313	0	3	2249.29	21.1377	56.6817	2
	Low	qEQDTYALSSYTRSkEAWDAGK	1	1	1	IPI00154054.1	Q1(Deamidated); K15(Acetyl)	0.1071	0.500401	0	3	2577.12	-21.0099	21.1185	2
	Low	kMNISR	1	1	1	IPI00154054.1	K1(Acetyl)	0	0.467749	0	1	790.407	-21.2545	52.5422	1
IPI00120451.1	Fatty acid-binding protein, liver	19.2548	31.5	1	1	7	29	127	14.2365	8.55811
	A2	Sequence	# PSMs	# Proteins	# Protein Groups	Protein Group Accessions	Modifications	ΔCn	XCorr	Probability	Charge	MH+ [Da]	ΔM [ppm]	RT [min]	# Missed Cleavages
	Medium	AVVkLEGDNK	5	1	1	IPI00120451.1	K4(Acetyl)	0	2.34541	0	2	1114.61	-0.810778	26.4607	1
	Low	GVSEIVHEGkK	6	1	1	IPI00120451.1	K10(Acetyl)	0	1.7842	0	2	1224.66	0.0297994	27.12	1
	Low	IKLTITYGPK	5	1	1	IPI00120451.1		0	1.6089	0	2	1133.69	-2.03931	35.1686	1
	Low	GVSEIVHEGK	4	1	1	IPI00120451.1		0	1.41802	0	2	1054.55	-0.71286	22.7659	0
	Low	GVSEIVHEGKK	3	1	1	IPI00120451.1		0	1.39075	0	3	1182.65	0.488972	18.7666	1
	Low	mVTTFkGIK	2	1	1	IPI00120451.1	M1(Oxidation); K6(Acetyl)	0	1.3726	0	2	1082.6	3.92522	33.9038	1
	Low	LEGDNkMVTTFK	1	1	1	IPI00120451.1	K6(Acetyl)	0	1.36138	0	2	1424.72	6.05921	38.3794	1
	Low	kIKLTITYGPK	2	1	1	IPI00120451.1	K1(Acetyl)	0	0.892938	0	2	1303.8	4.26167	32.8328	2
	Low	kIKLTITYGPk	1	1	1	IPI00120451.1	K1(Acetyl); K11(Acetyl)	0.1039	0.694635	0	3	1345.81	2.61764	35.9356	2
IPI00890092.1	Isoform 2 of Alpha-aminoadipic semialdehyde dehydrogenase	16.6232	5.09	4	1	3	11	511	55.6096	6.40479
	A2	Sequence	# PSMs	# Proteins	# Protein Groups	Protein Group Accessions	Modifications	ΔCn	XCorr	Probability	Charge	MH+ [Da]	ΔM [ppm]	RT [min]	# Missed Cleavages
	High	kAWNIWADIPAPK	8	4	1	IPI00890092.1	K1(Acetyl)	0	2.53518	0	2	1551.88	28.822	39.125	1
	Low	kAWnIWADIPAPK	1	4	1	IPI00890092.1	K1(Acetyl); N4(Deamidated)	0.2308	1.3989	0	2	1552.85	24.8687	40.3012	1
	Low	QAVSmFVR	1	2	1	IPI00890092.1	M5(Oxidation)	0.0492	0.577105	0	2	953.502	14.964	24.398	0
	Low	QYmRR	1	2	1	IPI00890092.1	M3(Oxidation)	0.3175	0.431325	0	2	769.387	12.0993	20.5314	1
IPI00323592.2	Malate dehydrogenase, mitochondrial	16.0016	24.56	1	1	7	17	338	35.5888	8.67529
	A2	Sequence	# PSMs	# Proteins	# Protein Groups	Protein Group Accessions	Modifications	ΔCn	XCorr	Probability	Charge	MH+ [Da]	ΔM [ppm]	RT [min]	# Missed Cleavages
	High	GcDVVVIPAGVPR	1	1	1	IPI00323592.2	C2(Carbamidomethyl)	0	2.63374	0	2	1338.72	2.90365	40.7788	0
	Low	TIIPLISQcTPK	4	1	1	IPI00323592.2	C9(Carbamidomethyl)	0	2.16429	0	2	1370.78	3.49676	42.3542	0
	Low	GLEkNLGIGK	2	1	1	IPI00323592.2	K4(Acetyl)	0	1.84996	0	2	1070.62	-0.0816098	36.4796	1
	Low	GLEknLGIGK	1	1	1	IPI00323592.2	K4(Acetyl); N5(Deamidated)	0	1.7534	0	2	1071.62	15.7455	36.4615	1
	Low	VNVPVIGGHAGkTIIPLISQcTPK	3	1	1	IPI00323592.2	K12(Acetyl); C21(Carbamidomethyl)	0	1.56443	0	3	2541.41	-4.62921	48.5914	1
	Low	VNVPVIGGHAGkTIIPLISqcTPK	2	1	1	IPI00323592.2	K12(Acetyl); Q20(Deamidated); C21(Carbamidomethyl)	0	1.25905	0	3	2542.45	17.7678	48.5174	1
	Low	TIIPLISqcTPK	1	1	1	IPI00323592.2	Q8(Deamidated); C9(Carbamidomethyl)	0	1.06689	0	2	1371.79	26.8922	42.3361	0
	Low	kHGVYnPnkIFGVTTLDIVR	1	1	1	IPI00323592.2	K1(Acetyl); N6(Deamidated); N8(Deamidated); K9(Acetyl)	0.2424	0.998603	0	4	2357.23	-9.49482	33.8939	2
	Low	FVFSLVDAMNGK	1	1	1	IPI00323592.2		0.0274	0.706147	0	2	1327.64	-26.9438	23.5988	0
	Low	ANVK	1	1	1	IPI00323592.2		0.1111	0.401039	0	1	431.259	-4.15138	35.8648	0
IPI00109109.1	Superoxide dismutase [Mn], mitochondrial	12.0799	32.43	1	1	6	17	222	24.5875	8.6167
	A2	Sequence	# PSMs	# Proteins	# Protein Groups	Protein Group Accessions	Modifications	ΔCn	XCorr	Probability	Charge	MH+ [Da]	ΔM [ppm]	RT [min]	# Missed Cleavages
	High	HHAAYVNNLNATEEkYHEALAK	6	1	1	IPI00109109.1	K15(Acetyl)	0	3.97738	0	4	2565.25	0.397589	37.6112	1
	Low	GELLEAIkR	1	1	1	IPI00109109.1	K8(Acetyl)	0	2.02341	0	2	1070.62	0.146427	40.478	1
	Low	DFGSFEkFK	2	1	1	IPI00109109.1	K7(Acetyl)	0	1.90306	0	2	1146.54	-2.32297	44.7662	1
	Low	EkLTAVSVGVQGSGWGWLGFnkEqGR	1	1	1	IPI00109109.1	K2(Acetyl); N21(Deamidated); K22(Acetyl); Q24(Deamidated)	0.5223	1.4969	0	3	2876.37	-19.3986	47.8487	2
	Low	HHAAYVnNLNATEEK	6	1	1	IPI00109109.1	N7(Deamidated)	0	1.22247	0	3	1711.83	12.9864	22.0605	0
	Low	GGGEPkGELLEAIK	1	1	1	IPI00109109.1	K6(Acetyl)	0	1.15786	0	2	1439.77	-5.10851	43.6341	1
IPI00420718.4	Hydroxymethylglutaryl-CoA synthase, mitochondrial	11.8675	18.31	1	1	12	29	508	56.7865	8.41162
	A2	Sequence	# PSMs	# Proteins	# Protein Groups	Protein Group Accessions	Modifications	ΔCn	XCorr	Probability	Charge	MH+ [Da]	ΔM [ppm]	RT [min]	# Missed Cleavages
	High	LEETYTNkDVDK	4	1	1	IPI00420718.4	K8(Acetyl)	0	2.79275	0	2	1496.71	1.25622	30.5817	1
	Low	LEETYTNKDVDkALLK	3	1	1	IPI00420718.4	K12(Acetyl)	0	2.23672	0	3	1922.01	-1.72699	38.8617	2
	Low	VSkDASPGSPLEK	1	1	1	IPI00420718.4	K3(Acetyl)	0	2.02538	0	2	1356.7	-1.52751	28.8947	1
	Low	qnNLYKGLEAFRGLK	3	1	1	IPI00420718.4	Q1(Deamidated); N2(Deamidated)	0.4768	1.58007	0	3	1752.94	4.68247	37.7494	2
	Low	DVDkALLK	3	1	1	IPI00420718.4	K4(Acetyl)	0	1.44546	0	2	943.545	-0.69064	35.262	1
	Low	GLKLEETYTnkDVDK	1	1	1	IPI00420718.4	N10(Deamidated); K11(Acetyl)	0	1.37069	0	3	1795.91	5.07444	35.62	2
	Low	QAGNNQPFTLDDVQYMIFHTPFckmVqK	2	1	1	IPI00420718.4	C23(Carbamidomethyl); K24(Acetyl); M25(Oxidation); Q27(Deamidated)	0	1.21755	0	4	3416.58	1.0363	28.4519	1
	Low	LEETYTnkDVDK	2	1	1	IPI00420718.4	N7(Deamidated); K8(Acetyl)	0	1.19068	0	2	1497.72	13.1502	30.545	1
	Low	GLkLEETYTNKDVDK	1	1	1	IPI00420718.4	K3(Acetyl)	0	1.15624	0	3	1794.91	-0.223439	35.0364	2
	Low	GLkLEETYTNK	1	1	1	IPI00420718.4	K3(Acetyl)	0	0.988232	0	2	1337.7	4.1853	36.0703	1
	Low	KIqNqWK	2	1	1	IPI00420718.4	Q3(Deamidated); Q5(Deamidated)	0	0.982044	0	2	946.5	1.24833	21.6478	1
	Low	DASPGSPLEkLVSSVSDLPk	1	1	1	IPI00420718.4	K10(Acetyl); K20(Acetyl)	0	0.702866	0	3	2110.1	4.22998	28.6795	1
	Low	GLKLEETYTNK	1	1	1	IPI00420718.4		0.0167	0.589152	0	2	1295.66	-22.1016	39.2798	1
	Low	GLEAFR	1	1	1	IPI00420718.4		0	0.53987	0	1	692.378	7.72617	30.1178	0
	Low	SLAR	3	1	1	IPI00420718.4		0.0816	0.45404	0	1	446.26	-28.3003	35.6911	0
IPI00331322.3	Microsomal glutathione S-transferase 1	10.0993	24.52	3	2	4	12	155	17.5401	9.65674
	A2	Sequence	# PSMs	# Proteins	# Protein Groups	Protein Group Accessions	Modifications	ΔCn	XCorr	Probability	Charge	MH+ [Da]	ΔM [ppm]	RT [min]	# Missed Cleavages
	High	VFANPEDcAGFGkGENAK	7	3	1	IPI00331322.3	C8(Carbamidomethyl); K13(Acetyl)	0	2.66723	0	2	1952.88	1.6122	38.7587	1
	High	VFANPEDcAGFGK	1	3	1	IPI00331322.3	C8(Carbamidomethyl)	0	2.58224	0	2	1411.63	-3.98081	37.1503	0
	Low	IYHTIAYLTPLPqPNR	2	2	1	IPI00331322.3	Q13(Deamidated)	0	2.45587	0	3	1898.05	17.5342	41.9183	0
	Low	ITNkVFANPEDcAGFGK	1	3	1	IPI00331322.3	K4(Acetyl); C12(Carbamidomethyl)	0	0.984811	0	2	1909.92	3.60758	42.0938	1
	Low	VFANPEDcAGFGk	1	3	1	IPI00331322.3	C8(Carbamidomethyl); K13(Acetyl)	0.2091	0.874015	0	3	1453.63	-9.46354	28.5051	0
IPI00118986.1	ATP synthase subunit O, mitochondrial	9.72264	38.97	2	1	6	23	213	23.3487	9.99365
	A2	Sequence	# PSMs	# Proteins	# Protein Groups	Protein Group Accessions	Modifications	ΔCn	XCorr	Probability	Charge	MH+ [Da]	ΔM [ppm]	RT [min]	# Missed Cleavages
	High	TVLkSFLSPNQILK	6	2	1	IPI00118986.1	K4(Acetyl)	0	2.64772	0	2	1629.95	-1.82271	50.8675	1
	Low	FSPLTANLmNLLAENGRLGNTQGIISAFSTIMSVHR	1	2	1	IPI00118986.1	M9(Oxidation)	0	1.68897	0	6	3890.04	8.32569	48.1417	1
	Low	FSPLTAnLmNLLAENGRLGNTqGIISAFSTIMSVHR	9	2	1	IPI00118986.1	N7(Deamidated); M9(Oxidation); Q22(Deamidated)	0	1.07881	0	6	3892.02	12.8342	55.6292	1
	Low	VGQLLkDPKVSLAVLNPYIK	2	2	1	IPI00118986.1	K6(Acetyl)	0.3506	0.99618	0	3	2237.37	19.0736	42.3723	2
	Low	IGEKYVDmSAkSk	1	1	1	IPI00118986.1	M8(Oxidation); K11(Acetyl); K13(Acetyl)	0.3893	0.908924	0	2	1555.78	6.01155	46.6669	2
	Low	YVDmSAK	1	1	1	IPI00118986.1	M4(Oxidation)	0.4071	0.834724	0	2	829.364	-14.0334	29.0528	0
	Low	TVLK	2	2	1	IPI00118986.1		0	0.430484	0	1	460.311	-4.36046	34.8973	0
	Low	IGEKYVDMSAkSK	1	1	1	IPI00118986.1	K11(Acetyl)	0.2222	0.420886	0	2	1497.73	-20.6604	27.5096	2
IPI00341282.2	ATP synthase subunit b, mitochondrial	9.57841	17.19	1	1	6	11	256	28.9304	9.05615
	A2	Sequence	# PSMs	# Proteins	# Protein Groups	Protein Group Accessions	Modifications	ΔCn	XCorr	Probability	Charge	MH+ [Da]	ΔM [ppm]	RT [min]	# Missed Cleavages
	High	ETIAkcIEDLK	2	1	1	IPI00341282.2	K5(Acetyl); C6(Carbamidomethyl)	0	2.49071	0	2	1361.7	3.41197	42.2694	1
	Low	HVVkSISVQQEK	2	1	1	IPI00341282.2	K4(Acetyl)	0	2.35656	0	3	1423.79	-3.10611	25.7721	1
	Low	SISVQQEkETIAK	2	1	1	IPI00341282.2	K8(Acetyl)	0	1.99038	0	2	1502.81	1.26743	37.4145	1
	Low	SISVQqEkETIAK	2	1	1	IPI00341282.2	Q6(Deamidated); K8(Acetyl)	0.1348	0.774074	0	3	1503.76	-21.781	25.007	1
	Low	cIEDLkLLAK	1	1	1	IPI00341282.2	C1(Carbamidomethyl); K6(Acetyl)	0	0.612993	0	2	1244.69	-0.889219	44.3168	1
	Low	LDYHISVqnMmRR	1	1	1	IPI00341282.2	Q8(Deamidated); N9(Deamidated); M11(Oxidation)	0	0.564891	0	3	1680.82	22.4353	23.0696	1
	Low	MLSR	1	3	2	IPI00341282.2;IPI00122815.3		0.0769	0.477154	0	1	506.275	-1.36184	26.469	0
IPI00986502.1	60S ribosomal protein L21-like	9.36881	20.63	1	1	3	23	160	18.6551	10.7847
	A2	Sequence	# PSMs	# Proteins	# Protein Groups	Protein Group Accessions	Modifications	ΔCn	XCorr	Probability	Charge	MH+ [Da]	ΔM [ppm]	RT [min]	# Missed Cleavages
	High	VYNVTqqAMGISINK	14	1	1	IPI00986502.1	Q6(Deamidated); Q7(Deamidated)	0	2.75075	0	2	1667.8	-17.556	40.5629	0
	Low	VYNVTQQAMGISINK	1	1	1	IPI00986502.1		0.5485	1.85691	0	2	1665.81	-29.0732	40.5936	0
	Low	VYNVTQqAmGISINk	5	1	1	IPI00986502.1	Q7(Deamidated); M9(Oxidation); K15(Acetyl)	0.0488	1.56029	0	4	1724.88	16.9909	17.3927	0
	Low	QnDQkk	2	1	1	IPI00986502.1	N2(Deamidated); K5(Acetyl); K6(Acetyl)	0	0.795754	0	2	845.401	1.20681	22.34	1
	Low	GMGTVqKGmPLk	1	1	1	IPI00986502.1	Q6(Deamidated); M9(Oxidation); K12(Acetyl)	0	0.689984	0	2	1305.64	-11.3013	33.297	1
IPI00114209.1	Glutamate dehydrogenase 1, mitochondrial	9.35373	25.45	2	1	10	18	558	61.2982	8.00146
	A2	Sequence	# PSMs	# Proteins	# Protein Groups	Protein Group Accessions	Modifications	ΔCn	XCorr	Probability	Charge	MH+ [Da]	ΔM [ppm]	RT [min]	# Missed Cleavages
	High	cVGVGESDGSIWNPDGIDPkELEDFK	4	2	1	IPI00114209.1	C1(Carbamidomethyl); K20(Acetyl)	0	3.35464	0	3	2905.33	3.27623	55.8605	1
	Low	IIKPcNHVLSLSFPIR	1	1	1	IPI00114209.1	C5(Carbamidomethyl)	0	2.45071	0	4	1894.07	-0.039321	42.5115	0
	Low	HGGTIPVVPTAEFQDR	1	1	1	IPI00114209.1		0	1.93833	0	3	1723.88	-0.233576	38.6665	0
	Low	LTFkYER	1	1	1	IPI00114209.1	K4(Acetyl)	0	1.5972	0	2	998.53	-1.06028	36.4809	1
	Low	LQHGSILGFPK	3	2	1	IPI00114209.1		0	1.5519	0	3	1196.68	0.342183	36.6559	0
	Low	QIMRTAmKYnLGLDLR	1	1	1	IPI00114209.1	M7(Oxidation); N10(Deamidated)	0.0592	1.43006	0	3	1940.05	18.5299	40.9065	2
	Low	LqHGSILGFPK	1	2	1	IPI00114209.1	Q2(Deamidated)	0	1.15915	0	3	1197.68	14.9362	36.6239	0
	Low	IIAEGAnGPTTPEADk	1	2	1	IPI00114209.1	N7(Deamidated); K16(Acetyl)	0	1.12527	0	2	1626.78	-2.92531	36.3488	0
	Low	qLTkSnAPRVk	1	2	1	IPI00114209.1	Q1(Deamidated); K4(Acetyl); N6(Deamidated); K11(Acetyl)	0.0917	1.09412	0	3	1327.75	22.4479	28.2996	2
	Low	TAAYVnAIEkVFkVYnEAGVTFT	1	1	1	IPI00114209.1	N6(Deamidated); K10(Acetyl); K13(Acetyl); N16(Deamidated)	0.3125	0.989531	0	3	2621.24	-24.8931	46.3446	2
	Low	IIAEGANGPTTPEADk	2	2	1	IPI00114209.1	K16(Acetyl)	0	0.893847	0	2	1625.8	-0.895394	35.4379	0
	Low	qLTKSnAPR	1	2	1	IPI00114209.1	Q1(Deamidated); N6(Deamidated)	0.1887	0.863738	0	2	1016.54	2.11492	23.7295	1
IPI00404355.1	Putative uncharacterized protein	9.27478	5.1	4	1	3	6	647	72.5209	8.25049
	A2	Sequence	# PSMs	# Proteins	# Protein Groups	Protein Group Accessions	Modifications	ΔCn	XCorr	Probability	Charge	MH+ [Da]	ΔM [ppm]	RT [min]	# Missed Cleavages
	High	TSNHAIVLAQLITR	2	4	1	IPI00404355.1		0	3.34979	0	3	1536.89	1.39258	41.8626	0
	High	TSnHAIVLAQLITR	2	4	1	IPI00404355.1	N3(Deamidated)	0	2.98712	0	3	1537.89	11.3883	41.8639	0
	Low	SFLVGSAAQSLSK	1	4	1	IPI00404355.1		0	1.57806	0	2	1294.7	2.57782	39.4108	0
	Low	RqSEIk	1	4	1	IPI00404355.1	Q2(Deamidated); K6(Acetyl)	0	0.50019	0	2	803.406	-24.417	117.563	1
IPI00350590.7	Uncharacterized protein	9.12958	4.48	5	2	4	14	491	53.0383	9.0415
	A2	Sequence	# PSMs	# Proteins	# Protein Groups	Protein Group Accessions	Modifications	ΔCn	XCorr	Probability	Charge	MH+ [Da]	ΔM [ppm]	RT [min]	# Missed Cleavages
	High	TLNLEkAGISTNPK	4	4	1	IPI00350590.7	K6(Acetyl)	0	3.40588	0	2	1527.84	-0.207062	38.9732	1
	High	KVkYFNIK	6	5	1	IPI00350590.7	K3(Acetyl)	0	2.64151	0	2	1081.64	-1.1728	32.5591	2
	Low	KVkYFnIK	2	5	1	IPI00350590.7	K3(Acetyl); N6(Deamidated)	0	1.57107	0	2	1082.64	14.9452	32.601	2
	Low	VkYFNIK	1	5	1	IPI00350590.7	K2(Acetyl)	0	1.56878	0	2	953.543	-2.8673	37.859	1
	Low	YFnIK	1	5	1	IPI00350590.7	N3(Deamidated)	0.3214	0.758872	0	2	685.362	9.45458	27.0156	0
IPI00119685.1	Sterol 26-hydroxylase, mitochondrial	8.77939	13.32	1	1	5	7	533	60.6819	9.14404
	A2	Sequence	# PSMs	# Proteins	# Protein Groups	Protein Group Accessions	Modifications	ΔCn	XCorr	Probability	Charge	MH+ [Da]	ΔM [ppm]	RT [min]	# Missed Cleavages
	High	NTQFVLcHYVVSR	3	1	1	IPI00119685.1	C7(Carbamidomethyl)	0	3.50103	0	3	1622.81	-1.00941	39.6199	0
	Low	VQELkAQLqETGPDGVR	1	1	1	IPI00119685.1	K5(Acetyl); Q9(Deamidated)	0.1685	1.52868	0	4	1910.99	5.71758	29.0908	1
	Low	KEADNPGILHPFGSVPFGYGVR	1	1	1	IPI00119685.1		0	1.31816	0	4	2357.23	10.1308	33.8939	1
	Low	EVTGVVPFGK	1	1	1	IPI00119685.1		0	1.05812	0	2	1032.58	2.79271	44.9611	0
	Low	DFAHMPLLk	1	1	1	IPI00119685.1	K9(Acetyl)	0.2613	0.817836	0	2	1113.58	3.53762	32.1948	0
IPI00121051.3	Glutathione S-transferase kappa 1	8.76574	5.31	1	1	1	5	226	25.6873	8.88037
	A2	Sequence	# PSMs	# Proteins	# Protein Groups	Protein Group Accessions	Modifications	ΔCn	XCorr	Probability	Charge	MH+ [Da]	ΔM [ppm]	RT [min]	# Missed Cleavages
	Medium	NkLIEnTDAAcK	2	1	1	IPI00121051.3	K2(Acetyl); N6(Deamidated); C11(Carbamidomethyl)	0	2.31345	0	2	1419.7	12.3154	29.7238	1
	Low	NkLIENTDAAcK	2	1	1	IPI00121051.3	K2(Acetyl); C11(Carbamidomethyl)	0	2.28244	0	2	1418.7	0.713239	29.721	1
	Low	nkLIEnTDAAcK	1	1	1	IPI00121051.3	N1(Deamidated); K2(Acetyl); N6(Deamidated); C11(Carbamidomethyl)	0	2.055	0	2	1420.7	27.8536	29.7405	1
IPI00221556.2	Isoform 1 of Acyl-coenzyme A synthetase ACSM5, mitochondrial	8.74927	10.55	1	1	3	7	578	64.2876	7.72314
	A2	Sequence	# PSMs	# Proteins	# Protein Groups	Protein Group Accessions	Modifications	ΔCn	XCorr	Probability	Charge	MH+ [Da]	ΔM [ppm]	RT [min]	# Missed Cleavages
	High	VDAkTILNTLcR	3	1	1	IPI00221556.2	K4(Acetyl); C11(Carbamidomethyl)	0	3.14298	0	2	1445.78	1.59278	49.1495	1
	Low	NSTIkSGSMGKASPPYDVqIVDEEGnVLPPGK	1	1	1	IPI00221556.2	K5(Acetyl); Q19(Deamidated); N26(Deamidated)	0.0684	1.76736	0	4	3358.57	-19.8965	28.6374	2
	Low	KAAnVLEGVcGLqPGDR	3	1	1	IPI00221556.2	N4(Deamidated); C10(Carbamidomethyl); Q13(Deamidated)	0	1.66199	0	3	1785.9	12.863	33.5773	1
IPI00989423.1	22 kDa protein	8.64069	19.1	5	1	4	8	199	22.2484	8.11865
	A2	Sequence	# PSMs	# Proteins	# Protein Groups	Protein Group Accessions	Modifications	ΔCn	XCorr	Probability	Charge	MH+ [Da]	ΔM [ppm]	RT [min]	# Missed Cleavages
	High	kQGGLGPMNIPLISDPkR	4	5	1	IPI00989423.1	K1(Acetyl); K17(Acetyl)	0	3.38466	0	4	2005.13	22.3861	43.7803	2
	Low	KqGGLGPMNIPLISDPk	1	5	1	IPI00989423.1	Q2(Deamidated); K17(Acetyl)	0.5037	1.34918	0	3	1807.95	-8.1232	34.5378	1
	Low	IGYPAPNFKATGVMPDGQFK	2	1	1	IPI00989423.1		0.2368	1.15779	0	3	2138.11	14.9763	33.751	1
	Low	IGYPAPNFK	1	5	1	IPI00989423.1		0.058	0.653332	0	2	1006.53	-5.56804	25.7931	0
IPI00308328.3	Cytochrome P450 2F2	8.45862	4.68	1	1	3	6	491	55.913	7.89893
	A2	Sequence	# PSMs	# Proteins	# Protein Groups	Protein Group Accessions	Modifications	ΔCn	XCorr	Probability	Charge	MH+ [Da]	ΔM [ppm]	RT [min]	# Missed Cleavages
	High	HAFLILMK	2	1	1	IPI00308328.3		0	2.47689	0	2	972.57	0.211495	39.6073	0
	Low	HAFLILMKYPK	1	1	1	IPI00308328.3		0	2.01925	0	3	1360.78	0.0736815	39.6239	1
	Low	HAFLILmK	1	1	1	IPI00308328.3	M7(Oxidation)	0	1.77754	0	2	988.565	-0.0195893	34.5446	0
	Low	HAFLILMkYPK	1	1	1	IPI00308328.3	K8(Acetyl)	0.236	1.35668	0	3	1402.79	-0.80294	31.3588	1
	Low	kSPAFmPFSAGR	1	1	1	IPI00308328.3	K1(Acetyl); M6(Oxidation)	0	0.698984	0	2	1353.66	-0.831101	101.837	1
IPI00755907.1	Aquarius	7.72748	6.29	2	1	9	48	1400	161.751	7.1665
	A2	Sequence	# PSMs	# Proteins	# Protein Groups	Protein Group Accessions	Modifications	ΔCn	XCorr	Probability	Charge	MH+ [Da]	ΔM [ppm]	RT [min]	# Missed Cleavages
	High	kPKENnFK	20	2	1	IPI00755907.1	K1(Acetyl); N6(Deamidated)	0	2.5855	0	2	1047.54	-10.8944	34.7333	1
	Low	ADVTINLnVRDHIk	1	2	1	IPI00755907.1	N8(Deamidated); K14(Acetyl)	0.29	1.4155	0	3	1650.9	8.67805	39.937	1
	Low	RISQIQqLnqMPLYPTEk	3	2	1	IPI00755907.1	Q7(Deamidated); N9(Deamidated); Q10(Deamidated); K18(Acetyl)	0	1.32999	0	3	2232.14	9.26682	41.3554	1
	Low	YSNMEQSLFTR	8	2	1	IPI00755907.1		0	1.20751	0	3	1375.67	28.1853	23.7308	0
	Low	DLGNFnkQTVL	4	1	1	IPI00755907.1	N6(Deamidated); K7(Acetyl)	0.0769	0.961303	0	2	1291.62	-25.8264	24.5718	1
	Low	KPkEnnFK	2	2	1	IPI00755907.1	K3(Acetyl); N5(Deamidated); N6(Deamidated)	0	0.924473	0	2	1048.54	7.15419	35.1242	1
	Low	YWAPHIK	1	2	1	IPI00755907.1		0.2135	0.695063	0	2	914.473	-16.5441	32.7731	0
	Low	RkPKENNFK	2	2	1	IPI00755907.1	K2(Acetyl)	0.5116	0.627037	0	2	1202.64	-19.9761	74.6522	2
	Low	MAAPAqPkK	1	2	1	IPI00755907.1	Q6(Deamidated); K8(Acetyl)	0.1719	0.530036	0	2	984.536	17.5604	35.8093	1
	Low	LVVAmSRAR	2	2	1	IPI00755907.1	M5(Oxidation)	0	0.494241	0	2	1018.58	0.911489	53.788	1
	Low	DLGNFnkqTVL	4	1	1	IPI00755907.1	N6(Deamidated); K7(Acetyl); Q8(Deamidated)	0	0.465154	0	2	1292.6	-26.2845	27.6412	1
IPI00652665.1	Putative uncharacterized protein	7.65579	35	1	1	4	13	100	11.8351	10.2134
	A2	Sequence	# PSMs	# Proteins	# Protein Groups	Protein Group Accessions	Modifications	ΔCn	XCorr	Probability	Charge	MH+ [Da]	ΔM [ppm]	RT [min]	# Missed Cleavages
	High	QnVLKnVK	5	1	1	IPI00652665.1	N2(Deamidated); N6(Deamidated)	0	2.4937	0	2	944.515	-27.3759	20.8253	1
	Low	kVGLqIPmk	5	1	1	IPI00652665.1	K1(Acetyl); Q5(Deamidated); M8(Oxidation); K9(Acetyl)	0.2085	1.86135	0	2	1114.61	-7.44629	26.4607	1
	Low	NVKInqnLMIcGmSK	2	1	1	IPI00652665.1	N5(Deamidated); Q6(Deamidated); N7(Deamidated); C11(Carbamidomethyl); M13(Oxidation)	0	0.639236	0	2	1768.8	-13.5785	28.2003	1
	Low	LMVnFR	1	1	1	IPI00652665.1	N4(Deamidated)	0.0645	0.582408	0	1	780.406	-2.07149	48.6499	0
IPI00989340.1	hemoglobin subunit beta-1-like isoform 6	7.35992	33.86	2	1	3	6	127	13.9003	9.30518
	A2	Sequence	# PSMs	# Proteins	# Protein Groups	Protein Group Accessions	Modifications	ΔCn	XCorr	Probability	Charge	MH+ [Da]	ΔM [ppm]	RT [min]	# Missed Cleavages
	Medium	VVAGVAAALAHkYH	1	2	1	IPI00989340.1	K12(Acetyl)	0	2.97458	0	3	1448.8	1.46803	40.4001	1
	Low	VVAGVAAALAHKYH	2	2	1	IPI00989340.1		0	2.28063	0	3	1406.79	0.236188	33.9988	1
	Low	LLGNmIVIVLGHHLGK	1	2	1	IPI00989340.1	M5(Oxidation)	0	1.77303	0	4	1730.02	0.295445	45.1365	0
	Low	GTFASLSELHcDK	2	2	1	IPI00989340.1	C11(Carbamidomethyl)	0	1.16922	0	2	1464.68	0.794671	36.1288	0
IPI00121311.1	DbpA murine homologue	7.33946	4.55	1	1	2	18	308	33.3108	10.3013
	A2	Sequence	# PSMs	# Proteins	# Protein Groups	Protein Group Accessions	Modifications	ΔCn	XCorr	Probability	Charge	MH+ [Da]	ΔM [ppm]	RT [min]	# Missed Cleavages
	High	nHqQGDLk	15	1	1	IPI00121311.1	N1(Deamidated); Q3(Deamidated); K8(Acetyl)	0	2.48296	0	2	983.443	0.0207358	21.6464	0
	Low	nHqqGDLk	2	1	1	IPI00121311.1	N1(Deamidated); Q3(Deamidated); Q4(Deamidated); K8(Acetyl)	0	0.711203	0	2	984.426	-1.28863	23.5736	0
	Low	RGYYGR	1	1	1	IPI00121311.1		0.141	0.670746	0	1	771.4	13.7507	47.5093	1
IPI00956982.1	calcium-binding mitochondrial carrier protein Aralar2 isoform 2	7.32415	10.67	3	1	6	10	675	74.2917	8.60205
	A2	Sequence	# PSMs	# Proteins	# Protein Groups	Protein Group Accessions	Modifications	ΔCn	XCorr	Probability	Charge	MH+ [Da]	ΔM [ppm]	RT [min]	# Missed Cleavages
	High	TVELLSGVVDQTK	1	3	1	IPI00956982.1		0	3.02462	0	2	1388.77	4.41643	42.0924	0
	High	TVELLSGVVDqTK	1	3	1	IPI00956982.1	Q11(Deamidated)	0	2.54368	0	2	1389.76	12.2254	42.0562	0
	Low	NSFDcFkK	2	3	1	IPI00956982.1	C5(Carbamidomethyl); K7(Acetyl)	0	1.75584	0	2	1087.49	-0.478244	34.8582	1
	Low	MqNqRSTGSFVGELmYK	3	3	1	IPI00956982.1	Q2(Deamidated); Q4(Deamidated); M15(Oxidation)	0.1565	0.965792	0	3	1993.85	-24.5963	24.0473	1
	Low	FGLYLPLFKPSASTSK	1	3	1	IPI00956982.1		0	0.75848	0	3	1755.97	0.208797	50.017	0
	Low	LAVATFAGIENK	1	3	1	IPI00956982.1		0	0.747328	0	1	1233.7	15.0452	37.1292	0
	Low	VALTkR	1	2	1	IPI00956982.1	K5(Acetyl)	0.129	0.541953	0	1	729.463	2.0996	40.6018	1
IPI00890309.1	major urinary protein 10	7.32122	25	29	1	4	6	180	20.6682	5.021
	A2	Sequence	# PSMs	# Proteins	# Protein Groups	Protein Group Accessions	Modifications	ΔCn	XCorr	Probability	Charge	MH+ [Da]	ΔM [ppm]	RT [min]	# Missed Cleavages
	High	INGEWHTIILASDKR	1	29	1	IPI00890309.1		0	3.02179	0	3	1752.94	-1.72848	37.7494	1
	Low	TDYDNFLmAHLINEK	1	29	1	IPI00890309.1	M8(Oxidation)	0	2.26433	0	3	1839.86	-1.42475	44.2429	0
	Low	TDYDNFLMAHLINEK	2	29	1	IPI00890309.1		0	1.19766	0	3	1823.87	1.73145	48.5328	0
	Low	EkIEDNGnFR	1	24	1	IPI00890309.1	K2(Acetyl); N8(Deamidated)	0.1404	0.492897	0	1	1264.61	20.0479	70.0379	1
	Low	SLVLK	1	3	1	IPI00890309.1		0.0233	0.423935	0	1	559.384	5.03235	77.2735	0
IPI00113386.1	Protein ETHE1, mitochondrial	6.95855	11.42	1	1	2	7	254	27.7211	7.2251
	A2	Sequence	# PSMs	# Proteins	# Protein Groups	Protein Group Accessions	Modifications	ΔCn	XCorr	Probability	Charge	MH+ [Da]	ΔM [ppm]	RT [min]	# Missed Cleavages
	Medium	TDFQQGcAkTLYHSVHEK	5	1	1	IPI00113386.1	C7(Carbamidomethyl); K9(Acetyl)	0	2.87753	0	4	2191.02	-1.07589	36.0662	1
	Low	DAQLIkELGLK	2	1	1	IPI00113386.1	K6(Acetyl)	0	1.9781	0	2	1269.74	1.66136	47.1645	1
IPI00990107.1	CDGSH iron-sulfur domain-containing protein 3, mitochondrial-like	6.4639	11.68	1	1	1	7	137	15.8192	9.90576
	A2	Sequence	# PSMs	# Proteins	# Protein Groups	Protein Group Accessions	Modifications	ΔCn	XCorr	Probability	Charge	MH+ [Da]	ΔM [ppm]	RT [min]	# Missed Cleavages
	High	RPPYcDGTHkSEQVQK	7	1	1	IPI00990107.1	C5(Carbamidomethyl); K10(Acetyl)	0	3.53123	0	3	1971.94	1.93826	22.4115	1
IPI00127841.3	ADP/ATP translocase 2	5.09989	15.77	1	1	6	10	298	32.9102	9.72998
	A2	Sequence	# PSMs	# Proteins	# Protein Groups	Protein Group Accessions	Modifications	ΔCn	XCorr	Probability	Charge	MH+ [Da]	ΔM [ppm]	RT [min]	# Missed Cleavages
	High	GLGDcLVkIYK	5	1	1	IPI00127841.3	C5(Carbamidomethyl); K8(Acetyl)	0	2.73037	0	2	1307.7	1.56097	45.1129	1
	Low	YkQIFLGGVDKR	1	1	1	IPI00127841.3	K2(Acetyl)	0	1.36634	0	3	1465.82	1.03448	38.4383	2
	Low	GLGDcLVkIYKSDGIK	1	1	1	IPI00127841.3	C5(Carbamidomethyl); K8(Acetyl)	0.2778	1.16689	0	3	1807.93	-16.416	34.3659	2
	Low	AFFkGAWSNVLR	1	1	1	IPI00127841.3	K4(Acetyl)	0	0.970733	0	2	1437.78	11.5642	50.8189	1
	Low	IYkSDGIK	1	1	1	IPI00127841.3	K3(Acetyl)	0	0.85958	0	2	965.53	-0.249023	26.0098	1
	Low	mmmqSGR	1	1	1	IPI00127841.3	M1(Oxidation); M2(Oxidation); M3(Oxidation); Q4(Deamidated)	0	0.598394	0	3	889.326	5.1022	63.3182	0
IPI00649885.3	Acyl-Coenzyme A dehydrogenase, very long chain	4.40283	13.72	2	1	6	10	634	68.5075	8.74854
	A2	Sequence	# PSMs	# Proteins	# Protein Groups	Protein Group Accessions	Modifications	ΔCn	XCorr	Probability	Charge	MH+ [Da]	ΔM [ppm]	RT [min]	# Missed Cleavages
	High	FFEEVNDPAkNDALEK	2	2	1	IPI00649885.3	K10(Acetyl)	0	2.62426	0	2	1907.9	0.651858	41.8278	1
	Low	NDALEkVEDDTLQGLK	4	2	1	IPI00649885.3	K6(Acetyl)	0	1.77857	0	2	1829.92	3.3141	49.94	1
	Low	VPSENVLGEVGDGFkVAVNILNNGRFGmAATLAGTmk	1	2	1	IPI00649885.3	K15(Acetyl); M28(Oxidation); M36(Oxidation); K37(Acetyl)	0.0318	1.51785	0	6	3893.02	17.0526	49.2961	2
	Low	GkELTGLGNALK	1	2	1	IPI00649885.3	K2(Acetyl)	0	1.15795	0	2	1242.72	9.19446	39.5332	1
	Low	LGARSSR	1	2	1	IPI00649885.3		0	0.552326	0	1	746.432	6.7286	49.7357	1
	Low	KMGIK	1	2	1	IPI00649885.3		0.1132	0.46801	0	1	576.343	-18.9571	32.517	1
IPI00407339.7	Histone H4	4.10956	28.16	1	1	3	8	103	11.3604	11.356
	A2	Sequence	# PSMs	# Proteins	# Protein Groups	Protein Group Accessions	Modifications	ΔCn	XCorr	Probability	Charge	MH+ [Da]	ΔM [ppm]	RT [min]	# Missed Cleavages
	Medium	GGkGLGkGGAK	6	1	1	IPI00407339.7	K3(Acetyl); K7(Acetyl)	0	2.42991	0	2	1013.57	-0.653676	21.5486	2
	Low	DAVTYTEHAkR	1	1	1	IPI00407339.7	K10(Acetyl)	0.3939	1.00362	0	2	1332.67	8.09683	43.4487	1
	Low	TLYGFGG	1	1	1	IPI00407339.7		0	0.42255	0	1	714.341	-7.31605	51.0351	0
IPI00986304.2	Uncharacterized protein	4.06434	15.87	2	1	4	4	334	35.4337	8.74854
	A2	Sequence	# PSMs	# Proteins	# Protein Groups	Protein Group Accessions	Modifications	ΔCn	XCorr	Probability	Charge	MH+ [Da]	ΔM [ppm]	RT [min]	# Missed Cleavages
	Medium	EAGEQVASSPAEVAEkADR	1	2	1	IPI00986304.2	K16(Acetyl)	0	2.3563	0	2	1985.94	-2.1295	37.3481	1
	Low	EFkEAGEQVASSPAEVAEK	1	2	1	IPI00986304.2	K3(Acetyl)	0	1.70804	0	2	2047.98	0.722533	37.8027	1
	Low	VKKGSLLIDSSTLILQFQk	1	1	1	IPI00986304.2	K19(Acetyl)	0.4512	0.895421	0	3	2160.28	8.0915	43.3973	2
	Low	LLAKILnmSSGR	1	2	1	IPI00986304.2	N7(Deamidated); M8(Oxidation)	0.4426	0.67651	0	2	1319.74	5.96123	33.5941	1
IPI00776047.1	Apoptosis-inducing factor, mitochondrion-associated 1	3.4606	5.1	2	1	4	8	608	66.0726	9.11475
	A2	Sequence	# PSMs	# Proteins	# Protein Groups	Protein Group Accessions	Modifications	ΔCn	XCorr	Probability	Charge	MH+ [Da]	ΔM [ppm]	RT [min]	# Missed Cleavages
	High	IIkDGEQHEDLNEVAK	2	2	1	IPI00776047.1	K3(Acetyl)	0	3.4606	0	3	1879.94	0.0564662	31.8425	1
	Low	KIIkDGEQHEDLNEVAK	2	2	1	IPI00776047.1	K4(Acetyl)	0	1.54094	0	3	2008.03	-1.61854	28.956	2
	Low	TVYVQRPkQR	2	2	1	IPI00776047.1	K8(Acetyl)	0.0104	0.951567	0	2	1316.75	4.31725	33.5886	1
	Low	TVYVQRPkqR	1	2	1	IPI00776047.1	K8(Acetyl); Q9(Deamidated)	0.0111	0.885768	0	2	1317.75	18.4817	33.5411	1
	Low	EGVK	1	2	1	IPI00776047.1		0.02	0.492036	0	1	432.238	-16.5236	84.0163	0
IPI00881799.1	ATP synthase, H+ transporting, mitochondrial F0 complex, subunit b	3.40841	19.57	3	1	2	7	138	15.8721	5.22412
	A2	Sequence	# PSMs	# Proteins	# Protein Groups	Protein Group Accessions	Modifications	ΔCn	XCorr	Probability	Charge	MH+ [Da]	ΔM [ppm]	RT [min]	# Missed Cleavages
	High	YTALVDQEEkEDVK	6	3	1	IPI00881799.1	K10(Acetyl)	0	3.40841	0	2	1708.83	0.802181	36.6117	1
	Low	KYNALKIPVPEDK	1	3	1	IPI00881799.1		0.1186	1.04486	0	3	1514.84	-12.8597	40.3207	2
IPI00111222.1	Aldehyde dehydrogenase, dimeric NADP-preferring	3.19117	12.58	6	1	6	10	453	50.4347	6.94678
	A2	Sequence	# PSMs	# Proteins	# Protein Groups	Protein Group Accessions	Modifications	ΔCn	XCorr	Probability	Charge	MH+ [Da]	ΔM [ppm]	RT [min]	# Missed Cleavages
	High	HLTPVTLELGGK	1	6	1	IPI00111222.1		0	3.19117	0	3	1264.73	0.72035	36.8409	0
	Low	HFQRVINLIDSKk	4	2	1	IPI00111222.1	K13(Acetyl)	0	1.087	0	3	1639.96	17.1788	43.5811	2
	Low	KVAHGGTWDqPSR	2	1	1	IPI00111222.1	Q10(Deamidated)	0.1429	0.717113	0	2	1439.69	-6.09299	33.1214	1
	Low	LkKSLK	1	2	1	IPI00111222.1	K2(Acetyl)	0	0.617526	0	1	758.512	-2.49121	40.1349	2
	Low	SLkDFYGEDAK	1	2	1	IPI00111222.1	K3(Acetyl)	0	0.560019	0	3	1314.6	-16.4558	16.8146	1
	Low	nEEAnK	1	2	1	IPI00111222.1	N1(Deamidated); N5(Deamidated)	0.1379	0.497548	0	1	706.3	15.8695	46.2678	0
IPI00474904.3	Putative uncharacterized protein	3.09962	6.38	4	1	3	7	658	75.0813	4.90674
	A2	Sequence	# PSMs	# Proteins	# Protein Groups	Protein Group Accessions	Modifications	ΔCn	XCorr	Probability	Charge	MH+ [Da]	ΔM [ppm]	RT [min]	# Missed Cleavages
	High	SLYNVNGLkAqPWWTPRETGYTELVK	3	4	1	IPI00474904.3	K9(Acetyl); Q11(Deamidated)	0	3.09962	0	3	3093.58	3.26414	49.9764	2
	Low	knEnAckGAPK	2	4	1	IPI00474904.3	K1(Acetyl); N2(Deamidated); N4(Deamidated); C6(Carbamidomethyl); K7(Acetyl)	0.0247	0.785213	0	3	1302.63	24.4928	30.0546	2
	Low	kKKPk	2	4	1	IPI00474904.3	K1(Acetyl); K5(Acetyl)	0	0.56513	0	1	712.486	19.7849	40.1126	2
IPI00320847.10	3-hydroxyacyl-CoA dehydrogenase type-2	2.87949	10.73	3	1	2	4	261	27.4016	8.41162
	A2	Sequence	# PSMs	# Proteins	# Protein Groups	Protein Group Accessions	Modifications	ΔCn	XCorr	Probability	Charge	MH+ [Da]	ΔM [ppm]	RT [min]	# Missed Cleavages
	High	kLGEScIFAPANVTSEK	1	3	1	IPI00320847.10	K1(Acetyl); C6(Carbamidomethyl)	0	2.87949	0	2	1892.94	0.181861	42.4323	1
	Low	nkIHTLEDFQR	2	3	1	IPI00320847.10	N1(Deamidated); K2(Acetyl)	0	1.98016	0	3	1443.74	14.3093	37.0515	1
	Low	NkIHTLEDFQR	1	3	1	IPI00320847.10	K2(Acetyl)	0	1.92164	0	3	1442.74	-1.03243	37.0333	1
IPI00857778.1	Uncharacterized protein	2.87769	12.08	3	1	2	3	265	29.128	9.61279
	A2	Sequence	# PSMs	# Proteins	# Protein Groups	Protein Group Accessions	Modifications	ΔCn	XCorr	Probability	Charge	MH+ [Da]	ΔM [ppm]	RT [min]	# Missed Cleavages
	Medium	DKGDAGVkELDSLK	2	3	1	IPI00857778.1	K8(Acetyl)	0	2.87769	0	3	1516.79	2.24533	36.8312	2
	Low	GRVVNISSmLGRmANPAR	1	3	1	IPI00857778.1	M9(Oxidation); M13(Oxidation)	0.1627	1.39207	0	3	1961.03	5.04136	45.9555	2
IPI00122815.3	Putative uncharacterized protein	2.46989	5.7	2	1	4	4	509	57.0228	4.88135
	A2	Sequence	# PSMs	# Proteins	# Protein Groups	Protein Group Accessions	Modifications	ΔCn	XCorr	Probability	Charge	MH+ [Da]	ΔM [ppm]	RT [min]	# Missed Cleavages
	High	THILLFLPK	1	2	1	IPI00122815.3		0	2.46989	0	2	1081.68	0.390498	42.3473	0
	Low	EADDIVNWLk	1	2	1	IPI00122815.3	K10(Acetyl)	0.1828	0.758475	0	2	1244.63	9.28843	24.3094	0
	Low	LGETYk	1	2	1	IPI00122815.3	K6(Acetyl)	0.4105	0.558021	0	1	752.38	-3.33795	45.62	0
	Low	MLSR	1	3	2	IPI00341282.2;IPI00122815.3		0.0769	0.477154	0	1	506.275	-1.36184	26.469	0
IPI00885424.1	Uncharacterized protein	2.35093	12.22	2	1	3	4	311	34.572	8.79248
	A2	Sequence	# PSMs	# Proteins	# Protein Groups	Protein Group Accessions	Modifications	ΔCn	XCorr	Probability	Charge	MH+ [Da]	ΔM [ppm]	RT [min]	# Missed Cleavages
	Medium	GAGGkAFcAGGDIK	2	2	1	IPI00885424.1	K5(Acetyl); C8(Carbamidomethyl)	0	2.35093	0	2	1350.64	-3.44032	32.4516	1
	Low	qDGSPFAIEQMK	1	2	1	IPI00885424.1	Q1(Deamidated)	0	0.579384	0	2	1351.62	-0.990981	19.029	0
	Low	AGIATHFVDSEk	1	2	1	IPI00885424.1	K12(Acetyl)	0.1897	0.472639	0	2	1316.63	-14.4067	25.9099	0

## Sheet: SIRT1 -ex4 -ex4
SIRT1 Dex4/Dex4
Accession	Description	Score	Coverage	# Proteins	# Unique Peptides	# Peptides	# PSMs	# AAs	MW [kDa]	calc. pI
IPI00117312.1	Aspartate aminotransferase, mitochondrial	182.406	69.3	1	16	29	109	430	47.3812	8.99756
	A2	Sequence	# PSMs	# Proteins	# Protein Groups	Protein Group Accessions	Modifications	ΔCn	XCorr	Probability	Charge	MH+ [Da]	ΔM [ppm]	RT [min]	# Missed Cleavages
	High	ISVAGVTSGNVGYLAHAIHQVTk	1	1	1	IPI00117312.1	K23(Acetyl)	0	4.55978	0	3	2364.25	-8.51176	49.9671	0
	High	YYDPkTcGFDFSGALEDISK	4	1	1	IPI00117312.1	K5(Acetyl); C7(Carbamidomethyl)	0	4.4721	0	2	2355.05	2.38063	56.0264	1
	High	ASAELALGENNEVLkSGR	1	1	1	IPI00117312.1	K15(Acetyl)	0	4.47086	0	2	1899.98	2.22346	40.4834	1
	High	RVESQLkILIRPLYSNPPLNGAR	3	1	1	IPI00117312.1	K7(Acetyl)	0	4.47052	0	4	2676.53	-0.3618	47.7224	2
	High	VGAFTVVckDAEEAKR	4	1	1	IPI00117312.1	C8(Carbamidomethyl); K9(Acetyl)	0	4.10402	0	3	1821.92	-0.325826	38.0402	2
	High	DAEEAkRVESqLK	1	1	1	IPI00117312.1	K6(Acetyl); Q11(Deamidated)	0	4.08098	0	2	1545.79	12.0745	33.5052	2
	High	MnLGVGAYRDDnGkPYVLPSVR	1	1	1	IPI00117312.1	N2(Deamidated); N12(Deamidated); K14(Acetyl)	0	4.07371	0	3	2465.22	4.50545	44.9732	1
	High	ILIRPLYSNPPLNGAR	1	1	1	IPI00117312.1		0	3.98471	0	3	1794.04	-0.779121	40.3583	0
	High	VESQLkILIRPLYSNPPLnGAR	6	1	1	IPI00117312.1	K6(Acetyl); N19(Deamidated)	0	3.91808	0	3	2521.47	22.1241	51.0812	1
	High	ILIRPLYSnPPLNGAR	2	1	1	IPI00117312.1	N9(Deamidated)	0	3.8692	0	3	1795.03	2.78754	40.5456	0
	High	DVFLPkPSWGnHTPIFR	5	1	1	IPI00117312.1	K6(Acetyl); N11(Deamidated)	0	3.82471	0	3	2054.07	7.55784	50.0202	0
	High	TcGFDFSGALEDISK	2	1	1	IPI00117312.1	C2(Carbamidomethyl)	0	3.72368	0	2	1646.72	-8.15626	51.1006	0
	High	NLDKEYLPIGGLAEFcK	1	1	1	IPI00117312.1	C16(Carbamidomethyl)	0	3.71256	0	3	1966.99	-3.54116	47.5217	1
	High	VGAFTVVckDAEEAK	8	1	1	IPI00117312.1	C8(Carbamidomethyl); K9(Acetyl)	0	3.66713	0	2	1665.82	0.00895414	40.6382	1
	High	VESqLkILIRPLYSnPPLNGAR	6	1	1	IPI00117312.1	Q4(Deamidated); K6(Acetyl); N15(Deamidated)	0	3.63218	0	3	2522.44	15.6522	51.0506	1
	High	DDNGkPYVLPSVR	6	1	1	IPI00117312.1	K5(Acetyl)	0	3.07325	0	2	1501.76	0.147697	41.6259	0
	Low	KMNLGVGAYRDDNGkPYVLPSVR	1	1	1	IPI00117312.1	K15(Acetyl)	0	3.07258	0	4	2591.34	0.753799	41.9835	2
	Low	VESQLkILIRPLYSNPPLNGAR	2	1	1	IPI00117312.1	K6(Acetyl)	0	3.05168	0	3	2520.43	0.123615	50.879	1
	High	DVFLPkPSWGNHTPIFR	6	1	1	IPI00117312.1	K6(Acetyl)	0	3.03715	0	2	2053.06	-0.722753	50.1587	0
	Low	LTKEFSVYMTkDGR	1	1	1	IPI00117312.1	K11(Acetyl)	0	2.92042	0	3	1716.86	-0.973444	38.7699	2
	Medium	DAEEAkRVESQLK	2	1	1	IPI00117312.1	K6(Acetyl)	0	2.86825	0	2	1544.79	-2.61079	33.4576	2
	Medium	EFSVYMTkDGR	2	1	1	IPI00117312.1	K8(Acetyl)	0	2.73419	0	2	1374.64	1.08421	40.2777	1
	Medium	DDnGkPYVLPSVR	2	1	1	IPI00117312.1	N3(Deamidated); K5(Acetyl)	0	2.722	0	2	1502.75	-0.182123	42.2115	0
	Medium	TQLVSNLkK	4	1	1	IPI00117312.1	K8(Acetyl)	0	2.57439	0	2	1072.64	1.50714	30.9684	1
	Low	EGSSHNWQHITDqIGmFcFTGLkPEQVER	4	1	1	IPI00117312.1	Q13(Deamidated); M16(Oxidation); C18(Carbamidomethyl); K23(Acetyl)	0	2.46129	0	4	3490.59	3.50659	50.7042	0
	Low	TQLVSNLKK	2	1	1	IPI00117312.1		0	2.40695	0	3	1030.63	-0.0673222	20.2982	1
	Low	EGSSHNWQHITDQIGmFcFTGLkPEQVER	1	1	1	IPI00117312.1	M16(Oxidation); C18(Carbamidomethyl); K23(Acetyl)	0	2.38996	0	4	3489.6	1.86554	50.5095	0
	Low	EGSSHnWQHITDQIGMFcFTGLkPEqVER	12	1	1	IPI00117312.1	N6(Deamidated); C18(Carbamidomethyl); K23(Acetyl); Q26(Deamidated)	0	2.35727	0	4	3475.61	12.6985	52.2772	0
	Low	EFSVYmTkDGR	1	1	1	IPI00117312.1	M6(Oxidation); K8(Acetyl)	0	2.14245	0	2	1390.63	-1.50406	36.0568	1
	Low	LTkEFSVYMTK	1	1	1	IPI00117312.1	K3(Acetyl)	0.0155	1.91153	0	2	1388.69	-19.3431	42.2862	1
	Low	FFkFSR	1	1	1	IPI00117312.1	K3(Acetyl)	0	1.56007	0	2	873.461	-1.05703	39.1811	1
	Low	kNLFAFFDMAYQGFASGDGDKDAWAVR	1	1	1	IPI00117312.1	K1(Acetyl)	0.1264	1.51684	0	3	3069.45	9.68804	49.221	2
	Low	qWLqEVKGmADR	1	1	1	IPI00117312.1	Q1(Deamidated); Q4(Deamidated); M9(Oxidation)	0	1.40186	0	2	1478.66	-26.4884	39.1771	1
	Low	EIASVVkK	4	1	1	IPI00117312.1	K7(Acetyl)	0	1.36133	0	2	915.542	-10.2603	26.271	1
	Low	DAGmQLqGYR	1	1	1	IPI00117312.1	M4(Oxidation); Q7(Deamidated)	0.2071	1.10518	0	2	1155.51	1.56991	20.6855	0
	Low	RDTNSK	1	1	1	IPI00117312.1		0	0.897394	0	1	720.38	22.4582	45.7646	1
	Low	IAATILTSPDLRKQWLQEVK	1	1	1	IPI00117312.1		0.265	0.858199	0	3	2310.38	28.6577	22.8386	2
	Low	NmGLYGER	4	1	1	IPI00117312.1	M2(Oxidation)	0	0.700185	0	3	955.414	-16.6053	13.2949	0
	Low	YYDPk	2	1	1	IPI00117312.1	K5(Acetyl)	0	0.523355	0	1	727.34	14.4	103.477	0
IPI00111218.1	Aldehyde dehydrogenase, mitochondrial	170.957	13.49	1	3	9	163	519	56.5018	7.62061
	A2	Sequence	# PSMs	# Proteins	# Protein Groups	Protein Group Accessions	Modifications	ΔCn	XCorr	Probability	Charge	MH+ [Da]	ΔM [ppm]	RT [min]	# Missed Cleavages
	High	kTFPTVNPSTGEVIcQVAEGNKEDVDK	8	1	1	IPI00111218.1	K1(Acetyl); C15(Carbamidomethyl)	0	6.33701	0	3	3004.46	0.241459	44.6587	2
	High	TFPTVNPSTGEVIcQVAEGNKEDVDKAVk	12	1	1	IPI00111218.1	C14(Carbamidomethyl); K29(Acetyl)	0	5.95874	0	4	3174.54	-7.33493	45.9341	2
	High	TFPTVNPSTGEVIcQVAEGNKEDVDK	1	1	1	IPI00111218.1	C14(Carbamidomethyl)	0	5.79479	0	3	2834.35	0.645404	43.9441	1
	High	TFPTVNPSTGEVIcqVAEGnKEDVDkAVK	36	1	1	IPI00111218.1	C14(Carbamidomethyl); Q15(Deamidated); N20(Deamidated); K26(Acetyl)	0	5.61576	0	3	3176.55	6.1002	47.0398	2
	High	kTFPTVnPSTGEVIcQVAEGnKEDVDK	6	1	1	IPI00111218.1	K1(Acetyl); N7(Deamidated); C15(Carbamidomethyl); N21(Deamidated)	0	5.22772	0	3	3006.44	3.40354	44.4725	2
	High	KTFPTVnPSTGEVIcQVAEGNkEDVDK	21	1	1	IPI00111218.1	N7(Deamidated); C15(Carbamidomethyl); K22(Acetyl)	0	4.9865	0	3	3005.47	11.2053	44.8309	2
	High	TFPTVnPSTGEVIcQVAEGNKEDVDKAVk	18	1	1	IPI00111218.1	N6(Deamidated); C14(Carbamidomethyl); K29(Acetyl)	0	4.92796	0	3	3175.58	9.44865	46.2451	2
	High	TFPTVnPSTGEVIcqVAEGNKEDVDK	6	1	1	IPI00111218.1	N6(Deamidated); C14(Carbamidomethyl); Q15(Deamidated)	0	4.51431	0	3	2836.34	7.4829	44.9122	1
	High	TFPTVNPSTGEVIcQVAEGNkEDVDK	10	1	1	IPI00111218.1	C14(Carbamidomethyl); K21(Acetyl)	0	4.45277	0	3	2876.36	-0.172424	48.0117	1
	High	TFPTVnPSTGEVIcqVAEGnKEDVDKAVk	9	1	1	IPI00111218.1	N6(Deamidated); C14(Carbamidomethyl); Q15(Deamidated); N20(Deamidated); K29(Acetyl)	0	4.33873	0	3	3177.56	14.9702	46.4195	2
	High	TFPTVNPSTGEVIcqVAEGNkEDVDK	18	1	1	IPI00111218.1	C14(Carbamidomethyl); Q15(Deamidated); K21(Acetyl)	0	3.82873	0	3	2877.33	-4.24765	49.3173	1
	High	TFPTVNPSTGEVIcQVAEGnKEDVDK	3	1	1	IPI00111218.1	C14(Carbamidomethyl); N20(Deamidated)	0	3.77435	0	3	2835.36	6.90683	44.1194	1
	Medium	TFPTVnPSTGEVIcqVAEGnkEDVDK	2	1	1	IPI00111218.1	N6(Deamidated); C14(Carbamidomethyl); Q15(Deamidated); N20(Deamidated); K21(Acetyl)	0	3.44149	0	3	2879.37	20.1061	48.9606	1
	High	TFPTVNPSTGEVIcQVAEGNK	2	2	2	IPI00111218.1;IPI00858077.1	C14(Carbamidomethyl)	0	3.36334	0	2	2248.1	5.5719	45.0464	0
	Low	EDVDkAVK	2	1	1	IPI00111218.1	K5(Acetyl)	0	2.39611	0	2	945.49	1.6253	21.0537	1
	Low	ELGEYGLqAYTEVKTVTVk	1	1	1	IPI00111218.1	Q8(Deamidated); K19(Acetyl)	0.0829	1.76538	0	3	2171.15	19.5793	55.4859	1
	Low	SGqqEGAk	6	1	1	IPI00111218.1	Q3(Deamidated); Q4(Deamidated); K8(Acetyl)	0.1098	0.734327	0	1	848.338	-29.3991	15.7365	0
	Low	DGmTIAk	1	1	1	IPI00111218.1	M3(Oxidation); K7(Acetyl)	0.2391	0.696681	0	2	793.393	21.0835	71.3639	0
	Low	VPQknS	1	1	1	IPI00111218.1	K4(Acetyl); N5(Deamidated)	0	0.577487	0	1	715.346	-21.8436	72.7743	1
IPI00120123.1	Dimethylglycine dehydrogenase, mitochondrial	153.527	31.42	1	16	25	87	869	97.194	7.88428
	A2	Sequence	# PSMs	# Proteins	# Protein Groups	Protein Group Accessions	Modifications	ΔCn	XCorr	Probability	Charge	MH+ [Da]	ΔM [ppm]	RT [min]	# Missed Cleavages
	High	EVGkMIGLDHPLIPVQHqYVVTSTIPEVK	2	1	1	IPI00120123.1	K4(Acetyl); Q18(Deamidated)	0	5.68291	0	4	3270.75	2.65082	48.5777	1
	High	MIGLDHPLIPVqHQYVVTSTIPEVkALK	8	1	1	IPI00120123.1	Q12(Deamidated); K25(Acetyl)	0	5.07901	0	4	3169.76	9.30406	50.134	1
	High	DSTQLLDHLFANVIPkVGFTNISHMLTPR	1	1	1	IPI00120123.1	K16(Acetyl)	0	4.67097	0	4	3306.72	-1.66026	61.6722	1
	High	GkVVGNTTSGSYSYSIQK	2	1	1	IPI00120123.1	K2(Acetyl)	0	4.23959	0	2	1917.95	-1.99832	35.8755	1
	Medium	kYGALLKYPAPVTSLKPRPDGTWDVETPqGSVR	2	1	1	IPI00120123.1	K1(Acetyl); Q29(Deamidated)	0	4.21302	0	5	3669.94	3.10955	44.9746	2
	Medium	mIGLDHPLIPVqHqYVVTSTIPEVkALK	2	1	1	IPI00120123.1	M1(Oxidation); Q12(Deamidated); Q14(Deamidated); K25(Acetyl)	0	4.09043	0	4	3186.74	10.1201	48.5375	1
	High	TNWFEPVGSEYkQVMQR	3	1	1	IPI00120123.1	K12(Acetyl)	0	3.91242	0	3	2141.01	0.761678	51.1633	1
	High	ISDHLEAAmEMIPVLkK	4	1	1	IPI00120123.1	M9(Oxidation); K16(Acetyl)	0	3.81115	0	3	1983.03	-0.17177	44.8004	1
	Low	EVGkmIGLDHPLIPVQHQYVVTSTIPEVK	3	1	1	IPI00120123.1	K4(Acetyl); M5(Oxidation)	0	3.71407	0	4	3285.75	-1.04985	48.4625	1
	High	LTSEDLSDDAFkFLQTK	9	1	1	IPI00120123.1	K12(Acetyl)	0	3.67057	0	2	1999.99	3.25648	55.191	1
	High	ISDHLEAAMEMIPVLkK	6	1	1	IPI00120123.1	K16(Acetyl)	0	3.66833	0	3	1967.03	-0.772419	50.7931	1
	High	VLqkLTSEDLSDDAFK	1	1	1	IPI00120123.1	Q3(Deamidated); K4(Acetyl)	0	3.49595	0	2	1851.96	21.3489	44.8996	1
	Medium	RVLQkLTSEDLSDDAFK	1	1	1	IPI00120123.1	K5(Acetyl)	0	3.47254	0	3	2007.06	12.101	42.5357	2
	Low	TNWHATEQYIIEPEkIHELFPLLNMNK	2	1	1	IPI00120123.1	K15(Acetyl)	0	3.43795	0	4	3350.66	-7.08248	59.913	1
	Low	mIGLDHPLIPVQHqYVVTSTIPEVkALK	4	1	1	IPI00120123.1	M1(Oxidation); Q14(Deamidated); K25(Acetyl)	0	3.34019	0	4	3185.74	3.3433	48.3579	1
	High	DGLLFGPYESQEkMK	4	1	1	IPI00120123.1	K13(Acetyl)	0	3.2474	0	2	1783.85	-4.158	47.3461	1
	High	NYPATIIQEPLVLTEPAR	1	1	1	IPI00120123.1		0	3.10856	0	2	2025.11	6.57467	49.5133	0
	High	VDEFkYQMTR	1	1	1	IPI00120123.1	K5(Acetyl)	0	3.10209	0	2	1358.64	-0.485715	38.4058	1
	High	SFnISDIPVTAIR	1	1	1	IPI00120123.1	N3(Deamidated)	0	3.06041	0	2	1433.78	11.6208	47.8261	0
	High	SFNISDIPVTAIR	1	1	1	IPI00120123.1		0	3.02339	0	2	1432.79	9.84468	47.7885	0
	High	TnWFEPVGSEYkQVMQR	6	1	1	IPI00120123.1	N2(Deamidated); K12(Acetyl)	0	3.02056	0	2	2142.02	11.6205	50.9542	1
	Low	EVGkMIGLDHPLIPVQHQYVVTSTIPEVK	1	1	1	IPI00120123.1	K4(Acetyl)	0	2.98427	0	4	3269.76	-1.41548	48.5248	1
	Medium	VSGLYkTLK	4	1	1	IPI00120123.1	K6(Acetyl)	0	2.88038	0	2	1050.62	0.489564	35.0576	1
	Low	FLQTkSFNISDIPVTAIR	1	1	1	IPI00120123.1	K5(Acetyl)	0	2.84451	0	3	2092.15	1.063	53.345	1
	Medium	TNWFEPVGSEYK	1	1	1	IPI00120123.1		0	2.8338	0	2	1456.68	3.51461	43.5714	0
	Medium	TnWFEPVGSEYK	1	1	1	IPI00120123.1	N2(Deamidated)	0	2.5825	0	2	1457.67	11.0441	43.5852	0
	Low	mIGLDHPLIPVQHqYVVTSTIPEVK	2	1	1	IPI00120123.1	M1(Oxidation); Q14(Deamidated)	0.0661	2.26133	0	4	2831.5	0.628699	44.9525	0
	Low	QIkTEGLK	2	1	1	IPI00120123.1	K3(Acetyl)	0	2.19154	0	2	958.557	-0.324636	24.2806	1
	Low	kYGALLK	1	1	1	IPI00120123.1	K1(Acetyl)	0	1.9934	0	2	834.509	0.45455	31.3718	1
	Low	VDEFkYQmTR	3	1	1	IPI00120123.1	K5(Acetyl); M8(Oxidation)	0	1.95999	0	2	1374.64	6.14952	32.7	1
	Low	qIkTEGLKR	1	1	1	IPI00120123.1	Q1(Deamidated); K3(Acetyl)	0	1.85382	0	3	1115.66	17.9339	21.3088	2
	Low	QIkTEGLKR	1	1	1	IPI00120123.1	K3(Acetyl)	0	1.79715	0	3	1114.66	-0.852498	21.3143	2
	Low	qIkTEGLK	1	1	1	IPI00120123.1	Q1(Deamidated); K3(Acetyl)	0	1.49244	0	2	959.561	20.9131	24.4546	1
	Low	QALkqIK	2	1	1	IPI00120123.1	K4(Acetyl); Q5(Deamidated)	0.0612	1.37625	0	2	871.5	-28.872	23.637	1
	Low	VLQK	1	3	2	IPI00330763.3;IPI00120123.1		0.2586	0.429552	0	1	487.317	-13.5231	61.8819	0
	Low	qALK	1	2	2	IPI00119685.1;IPI00120123.1	Q1(Deamidated)	0.2407	0.410844	0	1	460.269	-16.1476	89.9013	0
IPI00881401.1	carnitine O-palmitoyltransferase 2, mitochondrial precursor	127.876	37.99	5	10	28	83	658	73.9336	8.36768
	A2	Sequence	# PSMs	# Proteins	# Protein Groups	Protein Group Accessions	Modifications	ΔCn	XCorr	Probability	Charge	MH+ [Da]	ΔM [ppm]	RT [min]	# Missed Cleavages
	High	HSVGELQHMMAEcSkYHGQLTK	3	2	1	IPI00881401.1	C13(Carbamidomethyl); K15(Acetyl)	0	6.50531	0	4	2613.21	1.88997	39.377	1
	High	HSVGELqHMMAEcSkYHGQLTK	4	2	1	IPI00881401.1	Q7(Deamidated); C13(Carbamidomethyl); K15(Acetyl)	0	6.27693	0	4	2614.21	9.03081	39.192	1
	High	DSTQTPAIAPQSQPAATDSSVSVQkLSFK	2	2	1	IPI00881401.1	K25(Acetyl)	0	5.37402	0	3	3031.54	4.94275	45.3149	1
	High	ELHAHLLAQDkQNK	2	5	1	IPI00881401.1	K11(Acetyl)	0	5.05695	0	3	1686.89	-1.09153	25.8084	1
	High	DFEnGIGkELHAHLLAQDK	2	5	1	IPI00881401.1	N4(Deamidated); K8(Acetyl)	0	4.84115	0	3	2178.11	12.4714	44.3021	1
	High	DSTQTPAIAPqSQPAATDSSVSVQkLSFK	8	2	1	IPI00881401.1	Q11(Deamidated); K25(Acetyl)	0	4.25771	0	3	3032.53	7.89739	45.1338	1
	High	TETIRPASIFTkR	2	1	1	IPI00881401.1	K12(Acetyl)	0	4.20167	0	3	1561.87	-2.15712	38.6404	1
	High	YLSAQkPLLNDSQFR	1	4	1	IPI00881401.1	K6(Acetyl)	0	3.89453	0	2	1821.94	-3.51028	43.7743	0
	High	KTEVLckDFENGIGK	2	5	1	IPI00881401.1	C6(Carbamidomethyl); K7(Acetyl)	0	3.71732	0	3	1779.89	-0.219155	38.3237	2
	High	DFENGIGkELHAHLLAQDK	2	5	1	IPI00881401.1	K8(Acetyl)	0	3.7097	0	3	2177.04	-25.5357	44.3048	1
	High	kLSPDAVAQLAFQmAFLR	2	2	1	IPI00881401.1	K1(Acetyl); M14(Oxidation)	0	3.62413	0	3	2064.08	-6.98368	60.013	1
	High	TEVLckDFENGIGK	2	5	1	IPI00881401.1	C5(Carbamidomethyl); K6(Acetyl)	0	3.59856	0	2	1651.79	-3.07365	42.1851	1
	Medium	YHGQLTkEAAmGqGFDR	2	2	1	IPI00881401.1	K7(Acetyl); M11(Oxidation); Q13(Deamidated)	0	3.43466	0	3	1967.9	5.89771	32.7795	1
	High	TEVLckDFEnGIGK	2	5	1	IPI00881401.1	C5(Carbamidomethyl); K6(Acetyl); N10(Deamidated)	0	3.39492	0	2	1652.8	12.286	42.1298	1
	Low	DFEnGIGkELHAHLLAqDK	1	5	1	IPI00881401.1	N4(Deamidated); K8(Acetyl); Q17(Deamidated)	0	3.25244	0	3	2179.09	9.26942	44.2925	1
	Low	EKFDATMkTLTIDAIqFQR	4	2	1	IPI00881401.1	K8(Acetyl); Q16(Deamidated)	0	2.76513	0	3	2299.19	9.23915	53.2283	2
	Low	HSVGELqHmmAEcSkYHGQLTK	1	2	1	IPI00881401.1	Q7(Deamidated); M9(Oxidation); M10(Oxidation); C13(Carbamidomethyl); K15(Acetyl)	0	2.74344	0	4	2646.21	15.1636	29.0665	1
	Low	GGkEFLKK	12	2	1	IPI00881401.1	K3(Acetyl)	0	2.65445	0	3	948.552	0.823738	22.8499	2
	Low	QkLIHGGNEETLR	1	2	1	IPI00881401.1	K2(Acetyl)	0	2.50702	0	3	1536.81	-0.466761	28.1959	1
	Low	DELFTDTkAR	1	3	1	IPI00881401.1	K8(Acetyl)	0	2.47658	0	2	1237.6	-2.82943	36.6734	1
	Low	EKFDATMkTLTIDAIQFQR	2	2	1	IPI00881401.1	K8(Acetyl)	0	2.44985	0	3	2298.17	-6.36984	53.2713	2
	Low	HLLVLR	1	3	1	IPI00881401.1		0	2.20596	0	2	750.499	0.596491	27.2162	0
	Low	GGkEFLK	2	2	1	IPI00881401.1	K3(Acetyl)	0	2.11308	0	2	820.456	-0.482761	29.0831	1
	Low	LEDTMkR	1	4	1	IPI00881401.1	K6(Acetyl)	0	2.04923	0	2	934.464	-2.02601	22.7441	1
	Low	qkLIHGGNEETLR	2	2	1	IPI00881401.1	Q1(Deamidated); K2(Acetyl)	0	2.04845	0	3	1537.81	9.88784	28.1764	1
	Low	SEYNDQLTR	1	2	1	IPI00881401.1		0	1.99433	0	2	1125.52	5.32871	24.2085	0
	Low	EPSkHSVGELQHMMAEcSk	1	2	1	IPI00881401.1	K4(Acetyl); C17(Carbamidomethyl); K19(Acetyl)	0.1274	1.84685	0	3	2269	-0.901998	36.7922	1
	Low	EkFDATMK	1	2	1	IPI00881401.1	K2(Acetyl)	0	1.8215	0	2	1011.48	-1.44952	30.3951	1
	Low	SFNLIVAK	1	2	1	IPI00881401.1		0	1.75633	0	2	891.528	-2.30246	38.435	0
	Low	EkFDATmK	1	2	1	IPI00881401.1	K2(Acetyl); M7(Oxidation)	0	1.65155	0	2	1027.48	0.908332	23.4805	1
	Low	kLSPDAVAQLAFQMAFLR	1	2	1	IPI00881401.1	K1(Acetyl)	0	1.62077	0	3	2048.1	-2.33896	61.979	1
	Low	HSVGELQHmmAEcSK	1	2	1	IPI00881401.1	M9(Oxidation); M10(Oxidation); C13(Carbamidomethyl)	0.0519	1.27801	0	3	1775.75	-1.69805	19.5854	0
	Low	EFLkK	3	2	1	IPI00881401.1	K4(Acetyl)	0	1.12669	0	2	706.415	1.73144	24.9635	1
	Low	kVDSAVFcLcLDDFPmK	1	2	1	IPI00881401.1	K1(Acetyl); C8(Carbamidomethyl); C10(Carbamidomethyl); M16(Oxidation)	0.1985	1.09487	0	3	2102.91	-21.7535	17.7594	1
	Low	ELHAHLLAqDK	1	5	1	IPI00881401.1	Q9(Deamidated)	0.152	1.06483	0	2	1275.69	16.3706	48.3622	0
	Low	ATnLTVSAVRFLK	1	2	1	IPI00881401.1	N3(Deamidated)	0.2319	1.06395	0	3	1420.85	23.7222	24.3313	1
	Low	LEDTMk	1	4	1	IPI00881401.1	K6(Acetyl)	0.1111	0.964647	0	1	778.372	8.54332	55.9888	0
	Low	LEDTmkR	1	4	1	IPI00881401.1	M5(Oxidation); K6(Acetyl)	0.1412	0.727025	0	1	950.469	7.99579	60.6061	1
	Low	LSFK	4	2	1	IPI00881401.1		0.6846	0.472406	0	1	494.297	-0.429194	24.2196	0
IPI00471246.2	Isovaleryl-CoA dehydrogenase, mitochondrial	110.681	33.73	1	6	16	89	424	46.2959	8.29443
	A2	Sequence	# PSMs	# Proteins	# Protein Groups	Protein Group Accessions	Modifications	ΔCn	XCorr	Probability	Charge	MH+ [Da]	ΔM [ppm]	RT [min]	# Missed Cleavages
	High	HTISkFLQENLAPK	10	1	1	IPI00471246.2	K5(Acetyl)	0	5.49154	0	2	1667.9	-7.20221	40.3993	1
	High	HTISkFLqEnLAPK	3	1	1	IPI00471246.2	K5(Acetyl); Q8(Deamidated); N10(Deamidated)	0	4.44275	0	2	1669.92	24.1575	40.4223	1
	High	AQEIDqTNDFkNLREFWK	8	1	1	IPI00471246.2	Q6(Deamidated); K11(Acetyl)	0	4.05218	0	3	2325.12	1.21479	48.6845	2
	High	AQEIDQTNDFkNLR	1	1	1	IPI00471246.2	K11(Acetyl)	0	3.72963	0	2	1733.85	0.0751411	39.0766	1
	High	GSNTcELVFEDckVPAANVLSQESK	4	1	1	IPI00471246.2	C5(Carbamidomethyl); C12(Carbamidomethyl); K13(Acetyl)	0	3.64173	0	3	2824.31	-0.350705	48.4471	1
	Medium	HTISkFLqENLAPK	7	1	1	IPI00471246.2	K5(Acetyl); Q8(Deamidated)	0	3.57556	0	3	1668.9	4.78536	41.8978	1
	High	AQEIDqTNDFkNLR	4	1	1	IPI00471246.2	Q6(Deamidated); K11(Acetyl)	0	3.54853	0	2	1734.85	11.1884	39.1498	1
	High	GITAFIVEkGMPGFSTSK	2	1	1	IPI00471246.2	K9(Acetyl)	0	3.40697	0	2	1911.99	2.62112	52.8349	1
	Medium	TDLTAVPASR	2	1	1	IPI00471246.2		0	2.80914	0	2	1030.56	2.35027	27.7884	0
	Low	AQEIDqTnDFkNLR	6	1	1	IPI00471246.2	Q6(Deamidated); N8(Deamidated); K11(Acetyl)	0.3743	2.24249	0	2	1735.84	15.4676	40.0227	1
	Low	GSnTcELVFEDckVPAANVLSqESK	1	1	1	IPI00471246.2	N3(Deamidated); C5(Carbamidomethyl); C12(Carbamidomethyl); K13(Acetyl); Q22(Deamidated)	0.0658	2.1271	0	3	2826.31	10.4637	49.0677	1
	Low	GMPGFSTSkK	6	1	1	IPI00471246.2	K9(Acetyl)	0	2.00608	0	2	1081.54	0.337926	32.2884	1
	Low	IGQFQLmqGkmADMYTRLMASR	4	1	1	IPI00471246.2	M7(Oxidation); Q8(Deamidated); K10(Acetyl); M11(Oxidation)	0	1.92924	0	3	2651.31	25.636	52.8237	2
	Low	GmPGFSTSKk	6	1	1	IPI00471246.2	M2(Oxidation); K10(Acetyl)	0	1.88013	0	2	1097.53	0.628444	24.7881	1
	Low	IGqFQLmQGKmADmYTR	2	1	1	IPI00471246.2	Q3(Deamidated); M7(Oxidation); M11(Oxidation); M14(Oxidation)	0.1767	1.77015	0	3	2066.89	-21.0349	28.6487	1
	Low	QLRHTISKFLQEnLAPK	2	1	1	IPI00471246.2	N13(Deamidated)	0.2661	1.60244	0	3	2024.19	28.1935	28.084	2
	Low	IGQFQLmqGkMADMYTRLMASR	1	1	1	IPI00471246.2	M7(Oxidation); Q8(Deamidated); K10(Acetyl)	0.2818	1.57837	0	3	2635.28	9.78065	54.1596	2
	Low	NGNEAqkEkYLPK	7	1	1	IPI00471246.2	Q6(Deamidated); K7(Acetyl); K9(Acetyl)	0.1989	1.48795	0	2	1603.77	-13.4567	43.9878	2
	Low	EkYLPK	2	1	1	IPI00471246.2	K2(Acetyl)	0	1.48499	0	2	819.463	1.93759	26.4856	1
	Low	KGDHYVLNGNK	1	1	1	IPI00471246.2		0.1731	1.2886	0	2	1244.62	-13.1586	24.0672	1
	Low	nGNEAQk	1	1	1	IPI00471246.2	N1(Deamidated); K7(Acetyl)	0.2536	1.0314	0	1	803.363	12.846	25.2196	0
	Low	nGnEAqk	3	1	1	IPI00471246.2	N1(Deamidated); N3(Deamidated); Q6(Deamidated); K7(Acetyl)	0.2581	0.689125	0	1	805.325	4.38416	16.1472	0
	Low	nGnEAQK	3	1	1	IPI00471246.2	N1(Deamidated); N3(Deamidated)	0	0.666043	0	1	762.31	-22.0933	20.9602	0
	Low	LVIGR	2	1	1	IPI00471246.2		0	0.549224	0	1	557.389	21.3939	62.3574	0
	Low	KLDK	1	1	1	IPI00471246.2		0.3896	0.466426	0	1	503.32	2.15363	74.1411	1
IPI00130589.8	Superoxide dismutase [Cu-Zn]	65.0889	37.01	1	4	6	32	154	15.9328	6.50732
	A2	Sequence	# PSMs	# Proteins	# Protein Groups	Protein Group Accessions	Modifications	ΔCn	XCorr	Probability	Charge	MH+ [Da]	ΔM [ppm]	RT [min]	# Missed Cleavages
	High	TMVVHEkqDDLGKGGNEESTK	4	1	1	IPI00130589.8	K7(Acetyl); Q8(Deamidated)	0	5.86591	0	3	2345.12	12.9711	26.8275	2
	High	TmVVHEkQDDLGKGGNEESTK	2	1	1	IPI00130589.8	M2(Oxidation); K7(Acetyl)	0	5.43148	0	4	2360.11	0.765256	23.9389	2
	High	TMVVHEkQDDLGK	4	1	1	IPI00130589.8	K7(Acetyl)	0	4.87278	0	2	1541.76	-1.28713	28.2193	1
	High	TMVVHEkQDDLGKGGNEESTK	4	1	1	IPI00130589.8	K7(Acetyl)	0	4.73914	0	4	2344.11	2.24648	26.8011	2
	High	HVGDLGNVTAGK	3	1	1	IPI00130589.8		0	3.99598	0	2	1167.61	0.644954	23.8087	0
	High	TmVVHEkQDDLGK	8	1	1	IPI00130589.8	M2(Oxidation); K7(Acetyl)	0	3.76199	0	2	1557.77	5.67342	24.3778	1
	High	QDDLGkGGNEESTK	2	1	1	IPI00130589.8	K6(Acetyl)	0	3.67676	0	2	1519.69	2.83449	22.4456	1
	Low	GDGPVQGTIHFEQK	3	1	1	IPI00130589.8		0	3.05179	0	3	1512.75	1.45514	31.5809	0
	Low	MAmKAVcVLKGDGPVqGTIHFEQk	1	1	1	IPI00130589.8	M3(Oxidation); C7(Carbamidomethyl); Q16(Deamidated); K24(Acetyl)	0.0731	2.02542	0	3	2703.26	-24.7095	45.3162	2
	Low	TmVVHEkqDDLGK	1	1	1	IPI00130589.8	M2(Oxidation); K7(Acetyl); Q8(Deamidated)	0.0714	1.8246	0	3	1558.76	13.4095	24.3009	1
IPI00874456.1	Dihydrolipoyl dehydrogenase, mitochondrial	58.6037	28.49	2	4	13	43	509	54.2382	7.89893
	A2	Sequence	# PSMs	# Proteins	# Protein Groups	Protein Group Accessions	Modifications	ΔCn	XCorr	Probability	Charge	MH+ [Da]	ΔM [ppm]	RT [min]	# Missed Cleavages
	High	ALTGGIAHLFkQNK	6	2	1	IPI00874456.1	K11(Acetyl)	0	5.2387	0	2	1539.87	2.72718	41.1875	1
	High	FQTkIPNIYAIGDVVAGPmLAHK	1	2	1	IPI00874456.1	K4(Acetyl); M19(Oxidation)	0	4.67158	0	3	2541.35	-0.273061	53.0091	1
	High	HSAVkALTGGIAHLFK	2	2	1	IPI00874456.1	K5(Acetyl)	0	4.49334	0	3	1691.96	-1.34931	44.6328	1
	High	FQTkIPNIYAIGDVVAGPMLAHK	1	2	1	IPI00874456.1	K4(Acetyl)	0	4.19147	0	3	2525.36	0.491058	58.0158	1
	High	ALTGGIAHLFkqNK	8	2	1	IPI00874456.1	K11(Acetyl); Q12(Deamidated)	0	3.7347	0	3	1540.85	-0.139979	41.7828	1
	High	SEEQLkEEGIEFK	4	2	1	IPI00874456.1	K6(Acetyl)	0	3.55616	0	2	1607.78	0.587821	40.6588	1
	Low	ALLNNSHYYHmAHGkDFASR	1	2	1	IPI00874456.1	M11(Oxidation); K15(Acetyl)	0	3.42123	0	4	2390.11	-0.214135	31.8282	1
	Low	QNkVVHVNGFGK	1	2	1	IPI00874456.1	K3(Acetyl)	0	2.8585	0	3	1368.74	-2.25257	30.1197	1
	Low	IGkFPFAANSR	4	2	1	IPI00874456.1	K3(Acetyl)	0	2.31908	0	2	1249.67	0.019638	41.5878	1
	Low	FkLNTK	2	2	1	IPI00874456.1	K2(Acetyl)	0	2.15766	0	2	792.46	-1.73728	25.7265	1
	Low	GIEIPEVRLNLEKmMEqK	3	2	1	IPI00874456.1	M14(Oxidation); Q17(Deamidated)	0.0311	1.86981	0	4	2174.12	2.0624	50.4459	2
	Low	GIEIPEVRLNLEKmmEQk	1	2	1	IPI00874456.1	M14(Oxidation); M15(Oxidation); K18(Acetyl)	0.0573	1.81135	0	3	2231.12	-10.7232	39.6265	2
	Low	FQTkIPnIYAIGDVVAGPMLAHK	2	2	1	IPI00874456.1	K4(Acetyl); N7(Deamidated)	0	1.76549	0	3	2526.41	24.8402	57.8391	1
	Low	TNADTDGMVK	1	2	1	IPI00874456.1		0.2263	1.47015	0	2	1051.46	-14.0967	25.0233	0
	Low	ALTGGIAHLFkqnK	2	2	1	IPI00874456.1	K11(Acetyl); Q12(Deamidated); N13(Deamidated)	0.05	1.33362	0	2	1541.85	13.7983	41.8866	1
	Low	LNLEKMmEQk	1	2	1	IPI00874456.1	M7(Oxidation); K10(Acetyl)	0.2323	1.18623	0	2	1321.62	-22.4565	28.2509	1
	Low	FPFAANSRAKTnADTDGMVK	2	2	1	IPI00874456.1	N12(Deamidated)	0.5631	0.967351	0	2	2142	-13.1912	52.1259	2
	Low	EANLAAAFGkPINF	1	1	1	IPI00874456.1	K10(Acetyl)	0	0.759954	0	2	1504.78	2.54953	57.6463	0
IPI00120451.1	Fatty acid-binding protein, liver	53.2804	67.72	1	5	13	34	127	14.2365	8.55811
	A2	Sequence	# PSMs	# Proteins	# Protein Groups	Protein Group Accessions	Modifications	ΔCn	XCorr	Probability	Charge	MH+ [Da]	ΔM [ppm]	RT [min]	# Missed Cleavages
	High	SVTELNGDTITNTMTLGDIVYK	1	1	1	IPI00120451.1		0	3.44863	0	2	2385.19	1.88987	51.8142	0
	High	GVSEIVHEGkK	10	1	1	IPI00120451.1	K10(Acetyl)	0	3.308	0	2	1224.66	2.12301	26.8248	1
	High	VKAVVkLEGDNK	4	1	1	IPI00120451.1	K6(Acetyl)	0	3.11099	0	2	1341.77	-1.44599	26.4884	2
	Medium	LEGDNkMVTTFK	1	1	1	IPI00120451.1	K6(Acetyl)	0	2.76644	0	2	1424.71	1.68952	38.2866	1
	Medium	LTITYGPkVVR	1	1	1	IPI00120451.1	K8(Acetyl)	0	2.72827	0	2	1288.76	-0.772961	40.1658	1
	Low	GVSEIVHEGKK	1	1	1	IPI00120451.1		0	2.48751	0	3	1182.65	1.805	18.4593	1
	Low	AVVkLEGDNK	3	1	1	IPI00120451.1	K4(Acetyl)	0	2.39527	0	2	1114.61	-0.0441491	26.2125	1
	Low	GVSEIVHEGK	4	1	1	IPI00120451.1		0	2.34944	0	2	1054.55	0.097429	22.4386	0
	Low	AIGLPEDLIqkGKDIK	3	1	1	IPI00120451.1	Q10(Deamidated); K11(Acetyl)	0	2.33077	0	3	1781.02	8.7023	45.4207	2
	Low	AIGLPEDLIQKGk	2	1	1	IPI00120451.1	K13(Acetyl)	0	2.28115	0	2	1423.81	-3.33449	45.1436	1
	Low	LTITYGPK	1	1	1	IPI00120451.1		0	2.06952	0	2	892.514	0.240203	31.9445	0
	Low	MVTTFK	1	1	1	IPI00120451.1		0	1.74204	0	2	726.386	1.13962	23.4581	0
	Low	IkLTITYGPkVVR	1	1	1	IPI00120451.1	K2(Acetyl); K10(Acetyl)	0.24	0.763023	0	2	1571.99	21.401	34.3513	2
	Low	MNFSGk	1	1	1	IPI00120451.1	K6(Acetyl)	0.2838	0.534899	0	2	725.318	-15.4054	28.5461	0
IPI00323592.2	Malate dehydrogenase, mitochondrial	52.382	35.5	1	5	13	28	338	35.5888	8.67529
	A2	Sequence	# PSMs	# Proteins	# Protein Groups	Protein Group Accessions	Modifications	ΔCn	XCorr	Probability	Charge	MH+ [Da]	ΔM [ppm]	RT [min]	# Missed Cleavages
	High	VNVPVIGGHAGkTIIPLISQcTPK	3	1	1	IPI00323592.2	K12(Acetyl); C21(Carbamidomethyl)	0	4.26694	0	3	2541.42	0.0539594	48.5959	1
	High	GLEkNLGIGK	2	1	1	IPI00323592.2	K4(Acetyl)	0	3.24742	0	2	1070.62	-0.651702	36.2019	1
	Low	GYLGPEQLPDcLkGcDVVVIPAGVPR	1	1	1	IPI00323592.2	C11(Carbamidomethyl); K13(Acetyl); C15(Carbamidomethyl)	0	3.22202	0	3	2851.45	0.610575	54.2634	1
	Medium	kGEDFVK	1	1	1	IPI00323592.2	K1(Acetyl)	0	2.90034	0	2	864.446	-0.625864	25.8687	1
	Medium	nLGIGkITPFEEK	1	1	1	IPI00323592.2	N1(Deamidated); K6(Acetyl)	0	2.86604	0	2	1488.81	12.1139	45.3774	1
	Medium	TIIPLISQcTPK	2	1	1	IPI00323592.2	C9(Carbamidomethyl)	0	2.82241	0	2	1370.77	-2.29163	42.2344	0
	Medium	NLGIGkITPFEEK	1	1	1	IPI00323592.2	K6(Acetyl)	0	2.72877	0	2	1487.81	-3.46205	45.3816	1
	Low	TIIPLISqcTPK	2	1	1	IPI00323592.2	Q8(Deamidated); C9(Carbamidomethyl)	0	2.12816	0	2	1371.79	22.799	42.3287	0
	Low	TIIPLISQcTPkVDFPQDQLATLTGR	1	1	1	IPI00323592.2	C9(Carbamidomethyl); K12(Acetyl)	0	2.10057	0	3	2954.58	4.25811	58.7427	1
	Low	VNVPVIGGHAGkTIIPLISqcTPK	2	1	1	IPI00323592.2	K12(Acetyl); Q20(Deamidated); C21(Carbamidomethyl)	0	1.98783	0	3	2542.4	-2.0375	48.2494	1
	Low	nLGIGKITPFEEKmIAEAIPELk	1	1	1	IPI00323592.2	N1(Deamidated); M14(Oxidation); K23(Acetyl)	0.1651	1.77364	0	3	2600.35	-16.6889	52.269	2
	Low	ITPFEEkMIAEAIPELK	7	1	1	IPI00323592.2	K7(Acetyl)	0	1.46893	0	2	2001.06	-1.32074	59.0701	1
	Low	kGEDFVknMK	1	1	1	IPI00323592.2	K1(Acetyl); K7(Acetyl); N8(Deamidated)	0.1176	0.895672	0	2	1280.65	22.8773	19.0557	2
	Low	kGLEkNLGIGk	1	1	1	IPI00323592.2	K1(Acetyl); K5(Acetyl); K11(Acetyl)	0.125	0.8364	0	2	1282.76	17.7186	52.5593	2
	Low	MLSALARPAGAALR	1	1	1	IPI00323592.2		0.1667	0.799245	0	3	1397.81	3.5582	54.0972	0
	Low	AnVK	1	1	1	IPI00323592.2	N2(Deamidated)	0	0.420983	0	1	432.237	-18.9855	99.8868	0
IPI00130280.1	ATP synthase subunit alpha, mitochondrial	50.703	18.63	2	2	9	46	553	59.7156	9.18799
	A2	Sequence	# PSMs	# Proteins	# Protein Groups	Protein Group Accessions	Modifications	ΔCn	XCorr	Probability	Charge	MH+ [Da]	ΔM [ppm]	RT [min]	# Missed Cleavages
	High	FNDGTDEkK	6	2	1	IPI00130280.1	K8(Acetyl)	0	2.9798	0	2	1095.49	-2.84	19.7072	1
	High	SDGkISEqSDAK	5	2	1	IPI00130280.1	K4(Acetyl); Q8(Deamidated)	0	2.9287	0	2	1307.62	15.9058	20.3385	1
	Medium	FnDGTDEkK	2	2	1	IPI00130280.1	N2(Deamidated); K8(Acetyl)	0	2.87035	0	2	1096.48	-1.84206	21.0009	1
	Low	FnDGTDEkKK	15	2	1	IPI00130280.1	N2(Deamidated); K8(Acetyl)	0	2.77609	0	3	1224.57	-2.05852	16.9382	2
	High	SDGkISEQSDAK	8	2	1	IPI00130280.1	K4(Acetyl)	0	2.43232	0	1	1306.62	4.67607	19.5966	1
	Low	qTGkTSIAIDTIINqKR	1	2	1	IPI00130280.1	Q1(Deamidated); K4(Acetyl); Q15(Deamidated)	0.1701	1.22407	0	3	1931.06	10.4565	52.438	2
	Low	AGLVSKnALGSSFVGARNLHASNTR	1	1	1	IPI00130280.1	N7(Deamidated)	0.2349	1.14322	0	3	2528.35	7.31158	58.4008	2
	Low	GIRPAINVGLSVSR	1	2	1	IPI00130280.1		0.096	1.12729	0	3	1438.84	-7.81196	24.4546	0
	Low	qVAGTmk	1	2	1	IPI00130280.1	Q1(Deamidated); M6(Oxidation); K7(Acetyl)	0.0132	0.745182	0	1	793.356	-25.5148	43.5055	0
	Low	qVAGTmK	1	2	1	IPI00130280.1	Q1(Deamidated); M6(Oxidation)	0.0893	0.507965	0	1	751.384	24.974	55.0017	0
	Low	FnDGTDEK	3	2	1	IPI00130280.1	N2(Deamidated)	0.3947	0.455462	0	1	926.365	-9.0124	19.2153	0
	Low	QAVAYRqmSLLLRRPPGR	2	2	1	IPI00130280.1	Q7(Deamidated); M8(Oxidation)	0.0625	0.448414	0	2	2129.12	-26.9794	57.5161	2
IPI00379694.4	hydroxymethylglutaryl-CoA lyase, mitochondrial precursor	50.3419	26.77	2	1	8	43	325	34.2167	8.41162
	A2	Sequence	# PSMs	# Proteins	# Protein Groups	Protein Group Accessions	Modifications	ΔCn	XCorr	Probability	Charge	MH+ [Da]	ΔM [ppm]	RT [min]	# Missed Cleavages
	High	DGLQnEkSIVPTPVK	22	2	1	IPI00379694.4	N5(Deamidated); K7(Acetyl)	0	3.46902	0	2	1667.89	1.49803	42.2903	1
	High	DGLqnEkSIVPTPVK	2	2	1	IPI00379694.4	Q4(Deamidated); N5(Deamidated); K7(Acetyl)	0	3.38189	0	2	1668.9	18.1697	42.3649	1
	High	DGLQNEkSIVPTPVK	9	2	1	IPI00379694.4	K7(Acetyl)	0	3.31804	0	2	1666.9	0.624457	41.223	1
	Low	WVPqMADHSDVLk	1	1	1	IPI00379694.4	Q4(Deamidated); K13(Acetyl)	0	1.89781	0	2	1568.76	11.0165	36.5803	0
	Low	AVSTSSMGTLPkQVkIVEVGPR	1	2	1	IPI00379694.4	K12(Acetyl); K15(Acetyl)	0.0603	1.86566	0	3	2368.3	2.82653	35.9037	2
	Low	knAncSIEESFqR	1	2	1	IPI00379694.4	K1(Acetyl); N2(Deamidated); N4(Deamidated); C5(Carbamidomethyl); Q12(Deamidated)	0	1.20018	0	2	1627.69	-0.46903	46.601	1
	Low	VAQATck	2	2	1	IPI00379694.4	C6(Carbamidomethyl); K7(Acetyl)	0.2437	0.900804	0	1	819.394	-11.392	26.4757	0
	Low	AFPRRLVGLTSLR	1	2	1	IPI00379694.4		0.2336	0.815796	0	3	1485.87	-21.7581	55.5373	2
	Low	TSSK	3	2	1	IPI00379694.4		0	0.493718	0	1	422.234	23.5551	77.6679	0
	Low	AFPR	1	2	1	IPI00379694.4		0.0426	0.447336	0	1	490.288	22.369	21.7585	0
IPI00111908.8	Carbamoyl-phosphate synthase [ammonia], mitochondrial	46.3938	18.47	2	4	26	63	1500	164.514	6.91748
	A2	Sequence	# PSMs	# Proteins	# Protein Groups	Protein Group Accessions	Modifications	ΔCn	XCorr	Probability	Charge	MH+ [Da]	ΔM [ppm]	RT [min]	# Missed Cleavages
	High	KEPLFGISTGNIITGLAAGAkSYK	2	2	1	IPI00111908.8	K21(Acetyl)	0	4.39043	0	3	2478.35	-3.85866	53.5448	2
	High	TVVVNcNPETVSTDFDEcDK	2	2	1	IPI00111908.8	C6(Carbamidomethyl); C18(Carbamidomethyl)	0	4.38102	0	2	2328.99	-1.49853	40.6477	0
	High	DELGLNkYMESDGIK	9	2	1	IPI00111908.8	K7(Acetyl)	0	3.75445	0	2	1753.83	1.0966	46.6136	1
	High	DELGLNkYmESDGIK	4	2	1	IPI00111908.8	K7(Acetyl); M9(Oxidation)	0	3.41285	0	2	1769.83	1.54579	41.974	1
	High	DELGLNk	1	2	1	IPI00111908.8	K7(Acetyl)	0	2.47943	0	1	830.428	2.73123	38.3981	0
	Low	DELGLnk	1	2	1	IPI00111908.8	N6(Deamidated); K7(Acetyl)	0	2.25605	0	1	831.428	22.2463	38.4388	0
	Low	GVLkEYGVK	1	2	1	IPI00111908.8	K4(Acetyl)	0	2.2138	0	2	1034.59	0.417823	34.0807	1
	Low	DKGTMLGkIEFEGqSVDFVDPNK	3	2	1	IPI00111908.8	K8(Acetyl); Q14(Deamidated)	0	2.04535	0	3	2597.29	19.3915	52.2703	2
	Low	NGVkImGTSPLqIDR	1	2	1	IPI00111908.8	K4(Acetyl); M6(Oxidation); Q12(Deamidated)	0.1378	1.94125	0	4	1687.89	11.4941	22.4135	1
	Low	DKGTMLGkIEFEGQSVDFVDPNK	1	2	1	IPI00111908.8	K8(Acetyl)	0	1.80539	0	3	2596.29	11.5734	52.2605	2
	Low	IGSSmKSVGEVmAIGRTFEESFqK	1	2	1	IPI00111908.8	M5(Oxidation); M12(Oxidation); Q23(Deamidated)	0.1036	1.72621	0	3	2651.31	16.4764	52.8237	2
	Low	IGSSmKSVGEVmAIGRTFEESFQk	2	2	1	IPI00111908.8	M5(Oxidation); M12(Oxidation); K24(Acetyl)	0.0934	1.65366	0	3	2692.3	2.64656	55.0559	2
	Low	kIAKAFAISGPFNVQFLVk	1	1	1	IPI00111908.8	K1(Acetyl); K19(Acetyl)	0	1.59406	0	3	2162.26	12.7058	30.3965	2
	Low	GILIGIQQSFRPR	3	1	1	IPI00111908.8		0.2582	1.58219	0	3	1484.87	-0.731618	41.8519	0
	Low	TFEESFqkALR	1	2	1	IPI00111908.8	Q7(Deamidated); K8(Acetyl)	0.2338	1.53596	0	3	1398.71	10.9777	22.44	1
	Low	YMESDGIk	2	2	1	IPI00111908.8	K8(Acetyl)	0.4247	1.48931	0	2	984.428	-6.82369	23.2231	0
	Low	GILIGIqQSFRPR	4	1	1	IPI00111908.8	Q7(Deamidated)	0	1.46538	0	2	1485.83	-13.0709	35.4432	0
	Low	mRDILnmDKTLk	1	2	1	IPI00111908.8	M1(Oxidation); N6(Deamidated); M7(Oxidation); K12(Acetyl)	0.1553	1.36484	0	3	1552.77	-0.04063	19.6148	2
	Low	IALGIPLPEIKNVVSGk	1	2	1	IPI00111908.8	K17(Acetyl)	0.2599	1.30862	0	3	1790.09	4.23473	27.6827	1
	Low	kEPLFGISTGNIITGLAAGAkSYK	2	2	1	IPI00111908.8	K1(Acetyl); K21(Acetyl)	0.3707	1.29326	0	3	2520.43	24.9238	51.5736	2
	Low	IGSSmKSVGEVmAIGRTFEESFqk	1	2	1	IPI00111908.8	M5(Oxidation); M12(Oxidation); Q23(Deamidated); K24(Acetyl)	0.2095	1.16711	0	3	2693.3	7.60584	55.1143	2
	Low	GTTITSVLPkPALVASR	1	2	1	IPI00111908.8	K10(Acetyl)	0.1353	1.14839	0	2	1753.04	10.0979	46.482	0
	Low	IGSSMk	1	2	1	IPI00111908.8	K6(Acetyl)	0	0.984726	0	1	664.331	-3.1858	42.7653	0
	Low	kIAkAFAISGPFNVqFLVk	2	1	1	IPI00111908.8	K1(Acetyl); K4(Acetyl); Q15(Deamidated); K19(Acetyl)	0.2143	0.878195	0	3	2205.3	29.4177	58.6146	2
	Low	QLGKK	1	2	1	IPI00111908.8		0.0833	0.771167	0	1	573.362	-17.1632	83.4362	1
	Low	EWPANLDLkkELSEPSSTR	1	2	1	IPI00111908.8	K9(Acetyl); K10(Acetyl)	0.0667	0.702229	0	2	2284.09	-26.0244	61.8847	2
	Low	TSVNVVR	1	2	1	IPI00111908.8		0.1528	0.60564	0	1	774.463	21.0914	54.9878	0
	Low	VAQAPWk	1	2	1	IPI00111908.8	K7(Acetyl)	0.0769	0.595014	0	1	841.447	-11.147	52.651	0
	Low	IPQk	1	1	1	IPI00111908.8	K4(Acetyl)	0.1132	0.471354	0	1	527.308	-20.1586	70.5657	0
	Low	QLGK	1	2	1	IPI00111908.8		0	0.466131	0	1	445.276	-3.04881	70.5078	0
	Low	mSMANR	1	2	1	IPI00111908.8	M1(Oxidation)	0.3803	0.444697	0	2	725.317	13.6834	28.3276	0
	Low	KIAK	3	2	2	IPI00127841.3;IPI00111908.8		0	0.417877	0	1	459.325	-7.95494	90.0767	1
	Low	LLVK	3	2	1	IPI00111908.8		0	0.417389	0	1	472.335	-29.4104	78.1321	0
	Low	VVAVDcGIKNnVIRLLVK	2	2	1	IPI00111908.8	C6(Carbamidomethyl); N11(Deamidated)	0.3387	0.412224	0	2	2011.19	9.36508	54.694	2
IPI00648829.1	Nipsnap homolog 3A	41.995	33.5	2	3	7	34	197	22.8727	9.51025
	A2	Sequence	# PSMs	# Proteins	# Protein Groups	Protein Group Accessions	Modifications	ΔCn	XCorr	Probability	Charge	MH+ [Da]	ΔM [ppm]	RT [min]	# Missed Cleavages
	High	TYFLKPSkTNEFLENFK	9	2	1	IPI00648829.1	K8(Acetyl)	0	4.72222	0	3	2148.09	-3.08071	48.4819	1
	High	TNEFLENFkNSVHLR	3	2	1	IPI00648829.1	K9(Acetyl)	0	4.29097	0	3	1889.95	-0.663191	49.909	1
	High	TYFLKPSkTnEFLENFK	8	2	1	IPI00648829.1	K8(Acetyl); N10(Deamidated)	0	3.67309	0	3	2149.09	2.19985	48.9564	1
	Medium	ESVSYLESQQNTFLIPTSFSPLK	3	2	1	IPI00648829.1		0	3.36934	0	3	2615.33	2.70617	56.2225	0
	Low	TYFLKPSkTNEFLENFKNSVHLR	3	2	1	IPI00648829.1	K8(Acetyl)	0	2.57068	0	4	2854.49	0.232717	49.5745	2
	Low	TYFLkPSK	2	2	1	IPI00648829.1	K5(Acetyl)	0	1.87563	0	2	1025.57	-0.0588757	36.1838	0
	Low	TAHSEMIGYWTVEFGGRTNR	1	2	1	IPI00648829.1		0.1193	1.55003	0	3	2312.15	26.4376	22.8149	1
	Low	ESVSYLESqQNTFLIPTSFSPLK	3	2	1	IPI00648829.1	Q9(Deamidated)	0	1.47212	0	2	2616.32	3.78065	56.0583	0
	Low	TNEFLENFK	1	2	1	IPI00648829.1		0.2532	1.14763	0	2	1141.55	-2.17857	26.3639	0
	Low	TYFLKPSKTnEFLEnFk	1	2	1	IPI00648829.1	N10(Deamidated); N15(Deamidated); K17(Acetyl)	0.2462	0.492592	0	2	2150.09	7.87919	53.6003	1
IPI00110843.3	Agmatinase, mitochondrial	37.9799	11.45	1	3	5	17	358	38.2306	7.86963
	A2	Sequence	# PSMs	# Proteins	# Protein Groups	Protein Group Accessions	Modifications	ΔCn	XCorr	Probability	Charge	MH+ [Da]	ΔM [ppm]	RT [min]	# Missed Cleavages
	High	EHGPVGLVHVGAHTNTTDkPREEK	2	1	1	IPI00110843.3	K19(Acetyl)	0	5.86324	0	4	2650.34	1.87193	27.4042	1
	High	EHGPVGLVHVGAHTNTTDkPR	5	1	1	IPI00110843.3	K19(Acetyl)	0	4.8243	0	3	2264.15	0.631082	28.7196	0
	Medium	SVDEGLLDSkR	2	1	1	IPI00110843.3	K10(Acetyl)	0	2.91143	0	2	1260.64	-0.268519	36.6035	1
	Low	EHGPVGLVHVGAHTnTTDkPR	3	1	1	IPI00110843.3	N15(Deamidated); K19(Acetyl)	0	2.47707	0	4	2265.15	4.17847	30.712	0
	Low	SVDEGLLDSK	1	1	1	IPI00110843.3		0	2.25921	0	2	1062.53	-0.327371	32.4131	0
	Low	MLRLLR	4	1	1	IPI00110843.3		0	0.931203	0	2	801.494	-24.0482	71.1482	1
IPI00131695.3	Serum albumin	37.7321	19.57	1	3	17	26	608	68.6477	6.07471
	A2	Sequence	# PSMs	# Proteins	# Protein Groups	Protein Group Accessions	Modifications	ΔCn	XCorr	Probability	Charge	MH+ [Da]	ΔM [ppm]	RT [min]	# Missed Cleavages
	High	TcVADESAANcDK	2	1	1	IPI00131695.3	C2(Carbamidomethyl); C11(Carbamidomethyl)	0	3.72185	0	2	1440.57	-0.419282	19.4928	0
	High	TcVADESAAncDK	3	1	1	IPI00131695.3	C2(Carbamidomethyl); N10(Deamidated); C11(Carbamidomethyl)	0	3.5661	0	2	1441.56	3.55593	19.3428	0
	High	TNcDLYEK	3	1	1	IPI00131695.3	C3(Carbamidomethyl)	0	2.96891	0	2	1042.45	0.781355	20.4667	0
	Medium	GLVLIAFSQYLQK	1	1	1	IPI00131695.3		0	2.83744	0	2	1479.85	-4.81818	56.0402	0
	Low	SLHTLFGDK	1	1	1	IPI00131695.3		0	2.52782	0	3	1017.54	-0.390083	31.6871	0
	Low	TVmDDFAQFLDTccK	1	1	1	IPI00131695.3	M3(Oxidation); C13(Carbamidomethyl); C14(Carbamidomethyl)	0	2.47765	0	2	1866.77	1.12518	49.445	0
	Low	TVMDDFAqFLDTccK	1	1	1	IPI00131695.3	Q8(Deamidated); C13(Carbamidomethyl); C14(Carbamidomethyl)	0	2.39945	0	2	1851.76	1.81227	57.2576	0
	Low	YEATLEK	1	1	1	IPI00131695.3		0	1.78207	0	2	853.428	-2.90635	21.2407	0
	Low	mkcSSmqKFGER	1	1	1	IPI00131695.3	M1(Oxidation); K2(Acetyl); C3(Carbamidomethyl); M6(Oxidation); Q7(Deamidated)	0.1167	1.05537	0	2	1563.62	-25.6159	32.8276	2
	Low	NLVK	1	1	1	IPI00131695.3		0	1.00088	0	1	473.295	-27.2825	41.3996	0
	Low	qRMkcSSMqk	1	1	1	IPI00131695.3	Q1(Deamidated); K4(Acetyl); C5(Carbamidomethyl); Q9(Deamidated); K10(Acetyl)	0.1386	0.867143	0	2	1369.56	-24.9183	33.1464	2
	Low	LATDLTk	1	1	1	IPI00131695.3	K7(Acetyl)	0.1705	0.728728	0	2	803.475	29.89	58.5215	0
	Low	QTALAELVkHkPK	1	1	1	IPI00131695.3	K9(Acetyl); K11(Acetyl)	0.2688	0.679798	0	3	1546.92	13.1883	55.1797	1
	Low	LAKK	2	1	1	IPI00131695.3		0	0.657028	0	1	459.33	2.94119	84.4374	1
	Low	cSYDEHAK	1	1	1	IPI00131695.3	C1(Carbamidomethyl)	0.2432	0.564821	0	1	1009.41	4.67933	22.4316	0
	Low	KQTALAELVKHKPK	1	1	1	IPI00131695.3		0.44	0.561471	0	2	1591.01	28.3759	34.2257	2
	Low	QIkKQTALAELVK	1	1	1	IPI00131695.3	K3(Acetyl)	0.2059	0.543512	0	2	1511.96	29.0312	40.569	2
	Low	KYEATLEK	1	1	1	IPI00131695.3		0.2308	0.500662	0	2	981.517	-8.24733	66.6275	1
	Low	mKcSSmqk	1	1	1	IPI00131695.3	M1(Oxidation); C3(Carbamidomethyl); M6(Oxidation); Q7(Deamidated); K8(Acetyl)	0.2364	0.422552	0	1	1074.41	-10.768	22.4901	1
	Low	MkcSSmQk	1	1	1	IPI00131695.3	K2(Acetyl); C3(Carbamidomethyl); M6(Oxidation); K8(Acetyl)	0.4225	0.414771	0	2	1099.45	-4.38912	68.7461	1
IPI00831534.1	Uncharacterized protein	37.227	24.04	5	3	8	13	441	50.9372	8.14795
	A2	Sequence	# PSMs	# Proteins	# Protein Groups	Protein Group Accessions	Modifications	ΔCn	XCorr	Probability	Charge	MH+ [Da]	ΔM [ppm]	RT [min]	# Missed Cleavages
	High	THGLSDEHVFEVIcPSIPGYGFSEASSK	2	4	1	IPI00831534.1	C14(Carbamidomethyl)	0	4.45432	0	4	3050.4	-5.06867	48.1673	0
	High	GGHFAAFEEPkLLAQDIR	3	3	1	IPI00831534.1	K11(Acetyl)	0	4.09493	0	3	2041.05	-0.533474	47.8894	1
	High	VETSDEEIkDLHQR	2	4	1	IPI00831534.1	K9(Acetyl)	0	3.97289	0	3	1740.84	0.270512	31.7549	1
	Medium	GGHFAAFEEPkLLAqDIR	1	3	1	IPI00831534.1	K11(Acetyl); Q15(Deamidated)	0	3.44177	0	3	2042.05	8.60933	47.6528	1
	Low	GGHFAAFEEPK	1	3	1	IPI00831534.1		0	2.93573	0	3	1189.56	-1.16914	29.4682	0
	Low	GLNSVATAR	1	4	1	IPI00831534.1		0	2.2261	0	2	888.488	-2.06943	20.9237	0
	Low	FHYGFnSSYLK	1	4	1	IPI00831534.1	N6(Deamidated)	0.0616	1.36797	0	2	1363.64	3.77015	33.6559	0
	Low	nIYSLTPLLGqRFGRFLGYTEK	1	4	1	IPI00831534.1	N1(Deamidated); Q11(Deamidated)	0.1863	1.30988	0	3	2575.32	-15.1083	52.1382	2
	Low	LMSR	1	4	1	IPI00831534.1		0.2342	0.851906	0	1	506.275	-0.337099	26.1363	0
IPI00127841.3	ADP/ATP translocase 2	35.6215	40.94	3	3	16	38	298	32.9102	9.72998
	A2	Sequence	# PSMs	# Proteins	# Protein Groups	Protein Group Accessions	Modifications	ΔCn	XCorr	Probability	Charge	MH+ [Da]	ΔM [ppm]	RT [min]	# Missed Cleavages
	High	YFPTQALNFAFkDKYK	6	3	1	IPI00127841.3	K12(Acetyl)	0	3.97098	0	3	2023.03	-0.237644	48.8681	2
	High	GLGDcLVkIYK	8	1	1	IPI00127841.3	C5(Carbamidomethyl); K8(Acetyl)	0	3.07507	0	2	1307.7	1.46762	44.89	1
	High	YFPTQALNFAFkDK	2	3	1	IPI00127841.3	K12(Acetyl)	0	3.0452	0	2	1731.86	-5.68225	52.0773	1
	Low	DFLAGGVAAAISkTAVAPIER	2	1	1	IPI00127841.3	K13(Acetyl)	0	2.52019	0	2	2099.16	5.72247	57.5945	1
	Low	YFPTqALNFAFkDK	4	3	1	IPI00127841.3	Q5(Deamidated); K12(Acetyl)	0	2.46364	0	2	1732.88	11.0825	52.3399	1
	Low	TAVAPIER	1	3	1	IPI00127841.3		0	2.31754	0	2	856.491	2.22639	21.9319	0
	Low	AFFkGAWSNVLR	1	1	1	IPI00127841.3	K4(Acetyl)	0	2.19839	0	2	1437.76	-2.35973	50.721	1
	Low	VKLLLQVQHASK	1	2	1	IPI00127841.3		0.2532	1.76855	0	3	1363.84	0.576905	20.0274	1
	Low	MMMQSGRkGTDImYTGTLDcWR	1	1	1	IPI00127841.3	K8(Acetyl); M13(Oxidation); C20(Carbamidomethyl)	0.0585	1.76726	0	3	2696.22	15.7827	53.0662	2
	Low	IYkSDGIK	1	1	1	IPI00127841.3	K3(Acetyl)	0	1.7446	0	2	965.527	-2.96724	25.7422	1
	Low	MMMqSGRkGTDImYTGTLDcWR	1	1	1	IPI00127841.3	Q4(Deamidated); K8(Acetyl); M13(Oxidation); C20(Carbamidomethyl)	0.2022	1.45893	0	3	2697.22	24.0563	52.8781	2
	Low	GNLAnVIR	1	3	1	IPI00127841.3	N5(Deamidated)	0.0927	1.36865	0	2	857.483	-1.20066	21.0831	0
	Low	TAVAPIERVkLLLQVQHASK	2	2	1	IPI00127841.3	K10(Acetyl)	0.3373	1.09921	0	3	2243.38	25.2498	34.3576	2
	Low	GLGDcLVK	1	1	1	IPI00127841.3	C5(Carbamidomethyl)	0.2308	0.900144	0	2	861.45	0.592857	31.6817	0
	Low	LAADVGk	1	2	1	IPI00127841.3	K7(Acetyl)	0.0652	0.864782	0	1	715.404	7.5543	39.5365	0
	Low	TQFWR	1	1	1	IPI00127841.3		0.1026	0.697938	0	1	737.361	-16.2734	51.1173	0
	Low	EFKGLGDcLVK	1	1	1	IPI00127841.3	C8(Carbamidomethyl)	0.1081	0.659162	0	2	1265.69	25.3859	65.3303	1
	Low	TqFWR	2	1	1	IPI00127841.3	Q2(Deamidated)	0.194	0.537356	0	1	738.345	-15.8482	41.7552	0
	Low	mmmQSGRk	1	2	1	IPI00127841.3	M1(Oxidation); M2(Oxidation); M3(Oxidation); K8(Acetyl)	0.2167	0.473861	0	1	1058.42	-23.9422	21.7181	1
IPI00461407.1	Uncharacterized protein	33.8943	69.01	2	1	11	47	213	23.3169	10.1841
	A2	Sequence	# PSMs	# Proteins	# Protein Groups	Protein Group Accessions	Modifications	ΔCn	XCorr	Probability	Charge	MH+ [Da]	ΔM [ppm]	RT [min]	# Missed Cleavages
	High	TVLkSFLSPNQILK	6	2	1	IPI00461407.1	K4(Acetyl)	0	3.75259	0	2	1629.96	0.873398	50.8137	1
	Low	GqVPcTVTTASPLDDAVLSELkTVLK	2	1	1	IPI00461407.1	Q2(Deamidated); C5(Carbamidomethyl); K22(Acetyl)	0	2.79574	0	3	2785.46	1.61732	61.512	1
	Low	VGQLLkDPkVSLAVLNPYIk	2	2	1	IPI00461407.1	K6(Acetyl); K9(Acetyl); K20(Acetyl)	0	2.54555	0	3	2321.42	29.1578	39.3596	2
	Low	VGQLLkDPkVSLAVLnPYIK	1	2	1	IPI00461407.1	K6(Acetyl); K9(Acetyl); N16(Deamidated)	0	2.46895	0	3	2280.33	5.88761	40.782	2
	Low	QIRSFSTSVVGPFAkLVRPPVQVYGIEGR	1	1	1	IPI00461407.1	K15(Acetyl)	0	2.15535	0	4	3229.7	-25.2508	40.3216	2
	Low	TVLkSFLSPnQILK	2	2	1	IPI00461407.1	K4(Acetyl); N10(Deamidated)	0	2.14178	0	2	1630.95	7.97881	50.9877	1
	Low	SLnDITkkEk	1	1	1	IPI00461407.1	N3(Deamidated); K7(Acetyl); K8(Acetyl); K10(Acetyl)	0.439	1.92732	0	2	1302.71	27.4295	53.7481	2
	Low	VGQLLkDPKVSLAVLNPYIk	4	2	1	IPI00461407.1	K6(Acetyl); K20(Acetyl)	0	1.78144	0	3	2279.37	14.0068	37.918	2
	Low	VGQLLkDPKVSLAVLNPYIK	7	2	1	IPI00461407.1	K6(Acetyl)	0	1.63545	0	3	2237.37	17.355	42.3844	2
	Low	KEKFSPLTAnLmnLLAEnGR	1	1	1	IPI00461407.1	N10(Deamidated); M12(Oxidation); N13(Deamidated); N18(Deamidated)	0.375	1.5485	0	4	2265.15	1.49344	30.712	2
	Low	VGQLLkDPkVSLAVLnPYIk	1	2	1	IPI00461407.1	K6(Acetyl); K9(Acetyl); N16(Deamidated); K20(Acetyl)	0.1639	1.53264	0	3	2322.27	-26.6013	33.7956	2
	Low	EKFSPLTAnLMnLLAEnGR	1	2	1	IPI00461407.1	N9(Deamidated); N12(Deamidated); N17(Deamidated)	0.1462	1.46217	0	3	2121.07	8.75702	53.7871	1
	Low	VGQLLKDPkVSLAVLnPYIK	3	2	1	IPI00461407.1	K9(Acetyl); N16(Deamidated)	0.3107	1.42426	0	3	2238.3	-2.77964	35.8274	2
	Low	GqVPcTVTTASPLDDAVLSELK	1	1	1	IPI00461407.1	Q2(Deamidated); C5(Carbamidomethyl)	0	1.38534	0	2	2302.14	-3.24244	51.031	0
	Low	TGPSIMGWMIVR	1	1	1	IPI00461407.1		0.2663	1.34751	0	3	1347.68	-9.89864	18.8626	0
	Low	VGQLLKDPKVSLAVLnPYIK	1	2	1	IPI00461407.1	N16(Deamidated)	0.2327	1.22151	0	3	2196.32	8.64708	37.6758	2
	Low	VGqLLKDPKVSLAVLnPYIK	1	2	1	IPI00461407.1	Q3(Deamidated); N16(Deamidated)	0.3202	1.21476	0	3	2197.3	4.97334	36.8702	2
	Low	TVLKSFLSPNqILKLEIK	1	2	1	IPI00461407.1	Q11(Deamidated)	0.4068	1.05253	0	3	2072.25	5.63536	27.09	2
	Low	VGQLLKDPKVSLAVLNPYIK	1	2	1	IPI00461407.1		0.2891	0.910562	0	3	2195.36	19.0799	35.4238	2
	Low	kEkFSPLTAnLMNLLAENGR	1	1	1	IPI00461407.1	K1(Acetyl); K3(Acetyl); N10(Deamidated)	0.1078	0.907004	0	3	2331.14	-28.215	110.597	2
	Low	FSPLTAnLmNLLAENGRLGNTqGIISAFSTIMSVHR	8	2	1	IPI00461407.1	N7(Deamidated); M9(Oxidation); Q22(Deamidated)	0	0.880381	0	6	3892.02	11.1405	59.1925	1
IPI00121311.1	DbpA murine homologue	33.693	30.19	1	1	9	37	308	33.3108	10.3013
	A2	Sequence	# PSMs	# Proteins	# Protein Groups	Protein Group Accessions	Modifications	ΔCn	XCorr	Probability	Charge	MH+ [Da]	ΔM [ppm]	RT [min]	# Missed Cleavages
	Medium	nHqQGDLk	24	1	1	IPI00121311.1	N1(Deamidated); Q3(Deamidated); K8(Acetyl)	0	2.841	0	2	983.442	-1.09639	21.9123	0
	Medium	nHqqGDLk	3	1	1	IPI00121311.1	N1(Deamidated); Q3(Deamidated); Q4(Deamidated); K8(Acetyl)	0	2.54522	0	2	984.424	-2.77665	23.1872	0
	Low	SRPLnAVSqMqRDqGRR	1	1	1	IPI00121311.1	N5(Deamidated); Q9(Deamidated); Q11(Deamidated); Q14(Deamidated)	0.1864	2.27463	0	3	2003	14.7029	33.8318	2
	Low	nAGEIGEmkDGVPEGTqLQAHR	2	1	1	IPI00121311.1	N1(Deamidated); M8(Oxidation); K9(Acetyl); Q17(Deamidated)	0.1641	2.1902	0	3	2397.09	-3.73177	34.6643	1
	Low	RSRPLnAVSQMQRDQGR	1	1	1	IPI00121311.1	N6(Deamidated)	0.0631	2.08238	0	3	1999.96	-29.4848	33.4821	2
	Low	AADRPAAAPPDPAPK	1	1	1	IPI00121311.1		0	1.70531	0	2	1444.79	21.4888	33.9781	0
	Low	DqGRRSTncEPR	1	1	1	IPI00121311.1	Q2(Deamidated); N8(Deamidated); C9(Carbamidomethyl)	0	1.23463	0	2	1477.6	-29.9565	36.7572	2
	Low	KVLATkVLGTVK	1	1	1	IPI00121311.1	K6(Acetyl)	0.1727	0.906376	0	2	1298.83	-11.9689	31.6346	2
	Low	KVLATKVLGTVK	1	1	1	IPI00121311.1		0	0.845779	0	3	1256.83	0.761457	15.3099	2
	Low	VLATkVLGTVKWFnVR	1	1	1	IPI00121311.1	K5(Acetyl); N14(Deamidated)	0.4412	0.755953	0	2	1874.13	19.3936	35.5844	2
	Low	KnNPRk	1	1	1	IPI00121311.1	N2(Deamidated); K6(Acetyl)	0.1848	0.754916	0	3	799.454	15.3449	66.9718	2
IPI00154054.1	Acetyl-CoA acetyltransferase, mitochondrial	32.0242	21.93	1	2	10	31	424	44.7873	8.51416
	A2	Sequence	# PSMs	# Proteins	# Protein Groups	Protein Group Accessions	Modifications	ΔCn	XCorr	Probability	Charge	MH+ [Da]	ΔM [ppm]	RT [min]	# Missed Cleavages
	High	DGLTDVYNkIHMGNcAENTAK	5	1	1	IPI00154054.1	K9(Acetyl); C15(Carbamidomethyl)	0	3.97627	0	3	2393.1	7.71679	46.0255	1
	High	GkPDVVVKEDEEYK	9	1	1	IPI00154054.1	K2(Acetyl)	0	3.78337	0	3	1676.84	-1.03921	32.4299	1
	Low	GKPDVVVkEDEEYKR	3	1	1	IPI00154054.1	K8(Acetyl)	0	2.67411	0	3	1832.95	3.81937	27.5677	2
	Low	QATLGAGLPISTPcTTVNKVcASGMk	1	1	1	IPI00154054.1	C14(Carbamidomethyl); C21(Carbamidomethyl); K26(Acetyl)	0.2419	1.88099	0	3	2704.36	3.82588	46.4848	1
	Low	VLkYAGLKK	1	1	1	IPI00154054.1	K3(Acetyl)	0	1.78709	0	3	1061.67	-0.976589	27.1134	2
	Low	VLkYAGLkk	1	1	1	IPI00154054.1	K3(Acetyl); K8(Acetyl); K9(Acetyl)	0.0252	1.55192	0	2	1145.66	-28.0206	27.9323	2
	Low	mLEIDPQk	2	1	1	IPI00154054.1	M1(Oxidation); K8(Acetyl)	0.12	1.54151	0	2	1031.49	-15.3567	25.0464	0
	Low	GkPDVVVK	3	1	1	IPI00154054.1	K2(Acetyl)	0	1.46833	0	2	883.527	2.17725	26.6616	0
	Low	IHmGNcAEnTAKKMNISR	1	1	1	IPI00154054.1	M3(Oxidation); C6(Carbamidomethyl); N9(Deamidated)	0.1833	1.46791	0	3	2091.94	-16.273	31.2112	2
	Low	EDEEYk	1	1	1	IPI00154054.1	K6(Acetyl)	0.0989	0.824885	0	1	854.355	15.8414	23.1899	0
	Low	MLEIDPQK	3	1	1	IPI00154054.1		0.1358	0.697924	0	2	973.501	-0.924388	60.3959	0
	Low	LnVKPLAR	1	1	1	IPI00154054.1	N2(Deamidated)	0.1818	0.629499	0	2	911.579	12.299	60.1315	0
IPI00649725.1	CDGSH iron-sulfur domain-containing protein 3, mitochondrial	30.8713	26.28	3	1	3	22	137	15.6661	9.78857
	A2	Sequence	# PSMs	# Proteins	# Protein Groups	Protein Group Accessions	Modifications	ΔCn	XCorr	Probability	Charge	MH+ [Da]	ΔM [ppm]	RT [min]	# Missed Cleavages
	High	ATQRPPYcDGTHkSEqVQK	6	3	1	IPI00649725.1	C8(Carbamidomethyl); K13(Acetyl); Q16(Deamidated)	0	4.73108	0	4	2273.06	-0.828492	24.5908	1
	High	ATQRPPYcDGTHkSEQVQK	12	3	1	IPI00649725.1	C8(Carbamidomethyl); K13(Acetyl)	0	3.77879	0	3	2272.08	1.43674	23.574	1
	Low	nQPFcDGSHFFqR	2	4	2	IPI00649725.1;IPI00990107.1	N1(Deamidated); C5(Carbamidomethyl); Q12(Deamidated)	0.1852	0.659073	0	2	1641.66	-10.1315	17.011	0
	Low	MGFR	2	2	2	IPI00649725.1;IPI00990107.1		0.2875	0.565812	0	1	510.245	-9.31495	58.9277	0
IPI00133903.1	Stress-70 protein, mitochondrial	28.9194	19	2	1	19	45	679	73.4827	6.21436
	A2	Sequence	# PSMs	# Proteins	# Protein Groups	Protein Group Accessions	Modifications	ΔCn	XCorr	Probability	Charge	MH+ [Da]	ΔM [ppm]	RT [min]	# Missed Cleavages
	High	MEEFkDQLPADEcNK	2	2	1	IPI00133903.1	K5(Acetyl); C13(Carbamidomethyl)	0	3.78622	0	2	1895.82	0.912409	38.881	1
	High	MEEFkDQLPADEcnK	3	2	1	IPI00133903.1	K5(Acetyl); C13(Carbamidomethyl); N14(Deamidated)	0	3.53661	0	2	1896.8	-0.636409	40.0734	1
	Low	DQLPADEcNkLKEEISK	6	2	1	IPI00133903.1	C8(Carbamidomethyl); K10(Acetyl)	0	2.99851	0	3	2058.95	-26.1135	40.66	2
	Low	MEEFKDQLPADEcnkLK	4	2	1	IPI00133903.1	C13(Carbamidomethyl); N14(Deamidated); K15(Acetyl)	0	2.89212	0	3	2138.02	17.4315	39.211	2
	Low	LkEEISK	5	2	1	IPI00133903.1	K2(Acetyl)	0	2.33615	0	2	888.503	-0.900446	22.6535	1
	Low	KSqVFSTAADGqTqVEIK	1	2	1	IPI00133903.1	Q3(Deamidated); Q12(Deamidated); Q14(Deamidated)	0.2705	2.04837	0	3	1939.93	-10.1419	23.8561	1
	Low	DTKNVPFKIVR	4	2	1	IPI00133903.1		0	1.85339	0	3	1316.77	-1.27695	20.1982	2
	Low	kSqVFSTAADGQTQVEIk	1	2	1	IPI00133903.1	K1(Acetyl); Q3(Deamidated); K18(Acetyl)	0.1813	1.57738	0	3	2021.98	-11.661	55.1519	1
	Low	HIVkEFKR	2	2	1	IPI00133903.1	K4(Acetyl)	0	1.51649	0	2	1098.61	-29.8832	27.9435	2
	Low	KSqVFSTAADGqTqVEIKVcQGER	2	2	1	IPI00133903.1	Q3(Deamidated); Q12(Deamidated); Q14(Deamidated); C20(Carbamidomethyl)	0	1.44919	0	3	2669.26	-3.88318	56.1488	2
	Low	ETAENYLGHTAK	1	2	1	IPI00133903.1		0.0461	1.44598	0	2	1333.64	3.41813	24.1488	0
	Low	MISASR	2	4	2	IPI00133903.1;IPI00331442.1		0	1.37048	0	2	664.348	5.33134	24.5144	0
	Low	DDIENmVkNAEk	1	2	1	IPI00133903.1	M6(Oxidation); K8(Acetyl); K12(Acetyl)	0.2254	1.09649	0	2	1505.71	20.0953	32.3939	1
	Low	EmAGDNK	1	2	1	IPI00133903.1	M2(Oxidation)	0	1.01934	0	1	780.324	5.44783	51.6157	0
	Low	TIAPcQK	1	2	1	IPI00133903.1	C5(Carbamidomethyl)	0.0098	1.00789	0	1	817.405	-22.8234	47.2379	0
	Low	kMASER	3	2	1	IPI00133903.1	K1(Acetyl)	0	0.987936	0	1	763.362	-18.7585	41.5022	1
	Low	DDIEnMVknAEk	1	2	1	IPI00133903.1	N5(Deamidated); K8(Acetyl); N9(Deamidated); K12(Acetyl)	0.022	0.894463	0	2	1491.62	-24.216	16.7076	1
	Low	mASEREGSGSSGTGEQk	1	2	1	IPI00133903.1	M1(Oxidation); K17(Acetyl)	0.1759	0.887136	0	2	1755.71	-21.6508	18.955	1
	Low	EGSGSSGTGEqk	1	2	1	IPI00133903.1	Q11(Deamidated); K12(Acetyl)	0.0814	0.789581	0	1	1166.46	-19.5588	21.7166	0
	Low	EFKR	1	2	1	IPI00133903.1		0.1481	0.687898	0	1	579.339	24.1257	74.1124	1
	Low	EEISkVR	1	1	1	IPI00133903.1	K5(Acetyl)	0.2826	0.656258	0	2	902.472	-24.5812	58.4271	1
	Low	DqLPADEcnk	1	2	1	IPI00133903.1	Q2(Deamidated); C8(Carbamidomethyl); N9(Deamidated); K10(Acetyl)	0	0.63087	0	1	1233.46	-24.2577	23.1953	0
IPI00649885.3	Acyl-Coenzyme A dehydrogenase, very long chain	28.5517	21.92	2	3	12	45	634	68.5075	8.74854
	A2	Sequence	# PSMs	# Proteins	# Protein Groups	Protein Group Accessions	Modifications	ΔCn	XCorr	Probability	Charge	MH+ [Da]	ΔM [ppm]	RT [min]	# Missed Cleavages
	High	FFEEVNDPAKNDALEkVEDDTLQGLK	5	2	1	IPI00649885.3	K16(Acetyl)	0	4.60947	0	3	3006.46	0.823916	53.1646	2
	High	NDALEkVEDDTLQGLK	2	2	1	IPI00649885.3	K6(Acetyl)	0	4.06342	0	2	1829.92	1.31286	49.7468	1
	High	FFEEVNDPAkNDALEK	4	2	1	IPI00649885.3	K10(Acetyl)	0	3.94963	0	2	1907.9	0.843802	41.7803	1
	Low	FFEEVnDPAkNDALEKVEDDTLQGLK	17	2	1	IPI00649885.3	N6(Deamidated); K10(Acetyl)	0	2.8038	0	3	3007.46	5.81371	53.9859	2
	Low	VADEcIQImGGmGFmkEPGVER	1	2	1	IPI00649885.3	C5(Carbamidomethyl); M9(Oxidation); M12(Oxidation); M15(Oxidation); K16(Acetyl)	0.0259	1.88099	0	3	2544.15	8.72433	43.5673	1
	Low	ELVGPVARFFEEVnDPAK	1	2	1	IPI00649885.3	N14(Deamidated)	0.1739	1.71007	0	3	2017.97	-28.6443	42.4435	1
	Low	MQSARMTPSVGRqLLR	1	2	1	IPI00649885.3	Q13(Deamidated)	0.0966	1.59483	0	3	1831.99	14.8976	46.6676	2
	Low	AVDHATNRTQFGDkIHNFGVIqEk	2	2	1	IPI00649885.3	K14(Acetyl); Q22(Deamidated); K24(Acetyl)	0	1.34631	0	3	2810.41	8.8928	52.7806	2
	Low	FFEEVnDPAkNDALEKVEDDTLqGLK	6	2	1	IPI00649885.3	N6(Deamidated); K10(Acetyl); Q23(Deamidated)	0	1.24598	0	3	3008.46	11.2262	53.556	2
	Low	HKkGIVnEQFLLqR	2	2	1	IPI00649885.3	K3(Acetyl); N7(Deamidated); Q13(Deamidated)	0.2933	1.05518	0	3	1754	22.9377	70.7522	2
	Low	TQFGDk	1	2	1	IPI00649885.3	K6(Acetyl)	0.141	0.673928	0	1	737.361	19.6452	51.1173	0
	Low	IRENmASLQSSPQHQELFRnFR	1	2	1	IPI00649885.3	M5(Oxidation); N20(Deamidated)	0.4105	0.556398	0	2	2705.28	-15.4452	54.5009	2
	Low	TPIk	1	2	1	IPI00649885.3	K4(Acetyl)	0	0.492691	0	1	500.319	22.1937	61.3478	0
	Low	LVkHK	1	2	1	IPI00649885.3	K3(Acetyl)	0.0769	0.481122	0	1	666.422	-11.2617	47.1033	1
IPI00608064.1	Fech protein (Fragment)	27.8105	27.07	2	1	12	34	399	44.727	9.0708
	A2	Sequence	# PSMs	# Proteins	# Protein Groups	Protein Group Accessions	Modifications	ΔCn	XCorr	Probability	Charge	MH+ [Da]	ΔM [ppm]	RT [min]	# Missed Cleavages
	High	AESLNGNPLFSkALADLVHSHIQSNK	3	2	1	IPI00608064.1	K12(Acetyl)	0	5.94625	0	4	2832.45	-3.27055	53.8482	1
	High	AESLnGNPLFSkALADLVHSHIQSNK	4	2	1	IPI00608064.1	N5(Deamidated); K12(Acetyl)	0	4.34065	0	4	2833.44	-2.02258	54.6315	1
	Low	AESLnGnPLFSkALADLVHSHIQSNK	5	2	1	IPI00608064.1	N5(Deamidated); N7(Deamidated); K12(Acetyl)	0	2.99918	0	4	2834.45	8.01012	55.0183	1
	Low	IGGGSPIKmWTSKqGEGMVk	3	2	1	IPI00608064.1	M9(Oxidation); Q14(Deamidated); K20(Acetyl)	0	2.60034	0	3	2150.11	22.7099	34.1451	2
	Low	IGGGSPIKmWTSKqGEGmVK	1	2	1	IPI00608064.1	M9(Oxidation); Q14(Deamidated); M18(Oxidation)	0.1036	2.24992	0	3	2124.02	-11.3098	35.179	2
	Low	qGEGmVkLLDELSPATAPHK	1	2	1	IPI00608064.1	Q1(Deamidated); M5(Oxidation); K7(Acetyl)	0.0844	2.17114	0	3	2180.11	9.57978	39.5099	1
	Low	IGGGSPIkmWTSKqGEGMVk	1	2	1	IPI00608064.1	K8(Acetyl); M9(Oxidation); Q14(Deamidated); K20(Acetyl)	0.16	2.10473	0	3	2192.03	-19.9667	35.6075	2
	Low	IGGGSPIKMWTSKQGEGMVk	2	2	1	IPI00608064.1	K20(Acetyl)	0.0991	2.09201	0	3	2133.06	-10.9644	34.1801	2
	Low	kTkSFFTSQQL	3	2	1	IPI00608064.1	K1(Acetyl); K3(Acetyl)	0.1842	1.86021	0	3	1398.7	-15.8096	22.0915	2
	Low	qHGcGPAGcGRSAPR	1	1	1	IPI00608064.1	Q1(Deamidated); C4(Carbamidomethyl); C9(Carbamidomethyl)	0.3421	1.25403	0	2	1568.65	-18.6737	32.2212	1
	Low	RIGGGSPIKMWTSK	1	2	1	IPI00608064.1		0.1504	1.13311	0	2	1517.82	-5.01935	51.3908	2
	Low	TPkIqEQYRR	1	2	1	IPI00608064.1	K3(Acetyl); Q5(Deamidated)	0.2911	1.1208	0	2	1361.7	-15.166	40.7235	2
	Low	IGGGSPIKmWTSk	1	2	1	IPI00608064.1	M9(Oxidation); K13(Acetyl)	0.155	1.09299	0	2	1419.7	-18.824	30.5661	1
	Low	qGEGMVK	1	2	1	IPI00608064.1	Q1(Deamidated)	0.0366	0.790332	0	1	749.358	11.4661	42.4243	0
	Low	GLcERGR	1	2	1	IPI00608064.1	C3(Carbamidomethyl)	0.2121	0.777841	0	1	847.436	18.6586	39.381	1
	Low	GAEnIR	1	1	1	IPI00608064.1	N4(Deamidated)	0	0.653692	0	1	660.321	-15.5143	32.109	0
	Low	QHGcGPAGcGR	4	1	1	IPI00608064.1	C4(Carbamidomethyl); C9(Carbamidomethyl)	0.0896	0.610477	0	1	1156.45	-20.2828	24.0388	0
IPI00109109.1	Superoxide dismutase [Mn], mitochondrial	27.6107	40.54	1	3	10	17	222	24.5875	8.6167
	A2	Sequence	# PSMs	# Proteins	# Protein Groups	Protein Group Accessions	Modifications	ΔCn	XCorr	Probability	Charge	MH+ [Da]	ΔM [ppm]	RT [min]	# Missed Cleavages
	High	HHAAYVNNLNATEEkYHEALAK	2	1	1	IPI00109109.1	K15(Acetyl)	0	5.22031	0	4	2565.25	-1.22034	37.2945	1
	High	HHAAYVNNLNATEEK	1	1	1	IPI00109109.1		0	4.50336	0	3	1710.82	1.11815	21.6439	0
	Low	YHEALAkGDVTTqVALqPALK	1	1	1	IPI00109109.1	K7(Acetyl); Q13(Deamidated); Q17(Deamidated)	0	3.05704	0	3	2297.19	-6.73148	41.2147	1
	Low	YHEALAkGDVTTQVALQPALK	1	1	1	IPI00109109.1	K7(Acetyl)	0	3.02614	0	3	2295.29	22.8656	41.2282	1
	Medium	GGGEPkGELLEAIK	2	1	1	IPI00109109.1	K6(Acetyl)	0	2.55986	0	2	1439.79	9.21998	43.6006	1
	Low	GELLEAIkR	3	1	1	IPI00109109.1	K8(Acetyl)	0	2.44552	0	2	1070.62	0.260445	40.338	1
	Low	DFGSFEkFK	2	1	1	IPI00109109.1	K7(Acetyl)	0	2.3232	0	2	1146.54	-2.53591	44.7189	1
	Low	EkLTAVSVGVQGSGWGWLGFnkEqGR	1	1	1	IPI00109109.1	K2(Acetyl); N21(Deamidated); K22(Acetyl); Q24(Deamidated)	0.5889	2.07768	0	3	2876.36	-19.7806	47.836	2
	Low	GDVTTQVALQPALK	1	1	1	IPI00109109.1		0.1908	1.22912	0	2	1440.82	7.01144	34.3226	0
	Low	GGGEPk	1	1	1	IPI00109109.1	K6(Acetyl)	0.2551	0.728985	0	1	586.288	7.57541	70.1478	0
	Low	GGGEPK	1	1	1	IPI00109109.1		0.0968	0.559761	0	1	544.258	-27.7148	64.4918	0
	Low	MLcR	1	1	1	IPI00109109.1	C3(Carbamidomethyl)	0	0.461783	0	1	579.291	29.4748	75.4849	0
IPI00114209.1	Glutamate dehydrogenase 1, mitochondrial	26.5552	33.69	2	2	12	26	558	61.2982	8.00146
	A2	Sequence	# PSMs	# Proteins	# Protein Groups	Protein Group Accessions	Modifications	ΔCn	XCorr	Probability	Charge	MH+ [Da]	ΔM [ppm]	RT [min]	# Missed Cleavages
	High	cVGVGESDGSIWNPDGIDPkELEDFK	6	2	1	IPI00114209.1	C1(Carbamidomethyl); K20(Acetyl)	0	3.03152	0	2	2905.32	1.45316	55.8323	1
	Medium	IIAEGANGPTTPEADkIFLER	1	2	1	IPI00114209.1	K16(Acetyl)	0	2.92096	0	2	2284.17	-3.26952	46.4152	1
	Low	cVGVGESDGSIWnPDGIDPkELEDFK	4	2	1	IPI00114209.1	C1(Carbamidomethyl); N13(Deamidated); K20(Acetyl)	0	2.6785	0	3	2906.31	1.00454	55.5596	1
	Low	YSTDVSVDEVKALASLmTYkcAVVDVPFGGAK	1	1	1	IPI00114209.1	M17(Oxidation); K20(Acetyl); C21(Carbamidomethyl)	0.1314	2.38183	0	5	3478.63	-22.8707	23.1913	2
	Low	ISGASEkDIVHSGLAYTMER	1	1	1	IPI00114209.1	K7(Acetyl)	0	2.27023	0	3	2206.07	-4.20062	44.0903	1
	Low	qIMRTAMKYnLGLDLR	1	1	1	IPI00114209.1	Q1(Deamidated); N10(Deamidated)	0.0268	2.17652	0	3	1925.02	9.78317	33.6479	2
	Low	AkVYEGSILEADcDILIPAASEK	2	2	1	IPI00114209.1	K2(Acetyl); C13(Carbamidomethyl)	0	2.02675	0	2	2534.27	-0.959985	52.0398	1
	Low	QIMRTAmKYnLGLDLR	1	1	1	IPI00114209.1	M7(Oxidation); N10(Deamidated)	0.098	1.83771	0	3	1940.04	15.321	41.0057	2
	Low	NYTDNELEK	1	1	1	IPI00114209.1		0.2714	1.45338	0	2	1125.52	15.3063	24.2085	0
	Low	TAmkYNLGLDLR	1	1	1	IPI00114209.1	M3(Oxidation); K4(Acetyl)	0.2284	1.25351	0	2	1452.77	13.3899	29.1291	1
	Low	TRESEEQkR	1	1	1	IPI00114209.1	K8(Acetyl)	0.009	1.09696	0	2	1204.59	0.0133684	21.806	2
	Low	GILRIIKPcNHVLSLSFPIR	1	1	1	IPI00114209.1	C9(Carbamidomethyl)	0.0648	1.00612	0	3	2333.42	24.8407	38.2427	1
	Low	FTmELAkK	1	1	1	IPI00114209.1	M3(Oxidation); K7(Acetyl)	0.2456	0.860432	0	2	1025.54	9.965	28.1764	1
	Low	QIMRTAMkYnLGLDLR	1	1	1	IPI00114209.1	K8(Acetyl); N10(Deamidated)	0.2727	0.718397	0	3	1966.02	-5.01139	110.417	2
	Low	nRVR	2	1	1	IPI00114209.1	N1(Deamidated)	0	0.499026	0	2	545.327	21.3205	118.301	1
	Low	TAmKYnLGLDLR	1	1	1	IPI00114209.1	M3(Oxidation); N6(Deamidated)	0.08	0.456054	0	3	1411.73	4.71108	86.8067	1
IPI00319652.2	Glutathione peroxidase 1	26.1703	34.83	1	2	4	33	201	22.2683	7.18115
	A2	Sequence	# PSMs	# Proteins	# Protein Groups	Protein Group Accessions	Modifications	ΔCn	XCorr	Probability	Charge	MH+ [Da]	ΔM [ppm]	RT [min]	# Missed Cleavages
	High	YVRPGGGFEPNFTLFEkcEVNGEK	4	1	1	IPI00319652.2	K17(Acetyl); C18(Carbamidomethyl)	0	4.41848	0	3	2816.32	-4.88906	48.3301	1
	High	YVRPGGGFEPnFTLFEkcEVnGEK	6	1	1	IPI00319652.2	N11(Deamidated); K17(Acetyl); C18(Carbamidomethyl); N21(Deamidated)	0	4.33602	0	3	2818.32	7.71341	49.2977	1
	High	GLVVLGFPcNqFGHqENGkNEEILNSLK	18	1	1	IPI00319652.2	C9(Carbamidomethyl); Q11(Deamidated); Q15(Deamidated); K19(Acetyl)	0	3.94767	0	3	3185.59	10.6572	52.5065	1
	Low	YVRPGGGFEPNFTLFEkcEVnGEK	3	1	1	IPI00319652.2	K17(Acetyl); C18(Carbamidomethyl); N21(Deamidated)	0	3.31998	0	3	2817.32	-1.1853	49.1247	1
	Low	GkVLLIEnVASLcGTTIR	1	1	1	IPI00319652.2	K2(Acetyl); N8(Deamidated); C13(Carbamidomethyl)	0.2222	1.54136	0	4	1987.12	16.6064	29.2917	1
	Low	GLVVLGFPcNQFGHqEnGk	1	1	1	IPI00319652.2	C9(Carbamidomethyl); Q15(Deamidated); N17(Deamidated); K19(Acetyl)	0.25	0.811408	0	2	2144.95	-26.0345	57.2969	0
IPI00131896.1	Brain protein 44	25.5269	37.01	1	1	3	14	127	14.2766	10.6089
	A2	Sequence	# PSMs	# Proteins	# Protein Groups	Protein Group Accessions	Modifications	ΔCn	XCorr	Probability	Charge	MH+ [Da]	ΔM [ppm]	RT [min]	# Missed Cleavages
	High	WGLVcAGLADMARPAEK	2	1	1	IPI00131896.1	C5(Carbamidomethyl)	0	4.8899	0	3	1844.91	-1.62014	45.0121	0
	Low	WGLVcAGLADmARPAEK	1	1	1	IPI00131896.1	C5(Carbamidomethyl); M11(Oxidation)	0	2.76257	0	3	1860.91	-0.874392	40.3202	0
	Low	TVFFWAPIMK	1	1	1	IPI00131896.1		0	2.49915	0	2	1239.65	-6.74436	54.4146	0
	Low	TVFFWAPImk	3	1	1	IPI00131896.1	M9(Oxidation); K10(Acetyl)	0	2.37886	0	2	1297.67	1.56318	59.6352	0
	Low	TVFFWAPIMk	4	1	1	IPI00131896.1	K10(Acetyl)	0	2.31187	0	1	1281.67	-3.56485	61.625	0
	Low	TVFFWAPImK	1	1	1	IPI00131896.1	M9(Oxidation)	0	2.1863	0	2	1255.65	-0.567177	49.4355	0
	Low	VELLLPKKLRPLYnHPAGPR	1	1	1	IPI00131896.1	N14(Deamidated)	0.0467	1.42519	0	3	2312.41	20.0977	37.6403	2
	Low	VELLLPKKLRPLYNHPAGPR	1	1	1	IPI00131896.1		0.2958	1.00399	0	3	2311.39	5.8503	34.1089	2
IPI00886297.1	Hspa8 protein	25.0716	18.18	2	1	11	40	627	68.7362	5.51611
	A2	Sequence	# PSMs	# Proteins	# Protein Groups	Protein Group Accessions	Modifications	ΔCn	XCorr	Probability	Charge	MH+ [Da]	ΔM [ppm]	RT [min]	# Missed Cleavages
	High	NQTAEKEEFEHQQkELEK	5	2	1	IPI00886297.1	K14(Acetyl)	0	6.0012	0	3	2287.08	-0.00520894	29.0818	2
	High	NQTAEKEEFEHqQkELEK	8	2	1	IPI00886297.1	Q12(Deamidated); K14(Acetyl)	0	5.61739	0	3	2288.08	3.35273	29.072	2
	High	NqTAEKEEFEHqQkELEK	10	2	1	IPI00886297.1	Q2(Deamidated); Q12(Deamidated); K14(Acetyl)	0	5.21059	0	3	2289.1	22.5457	29.087	2
	Low	EEFEHQqkELEK	4	2	1	IPI00886297.1	Q7(Deamidated); K8(Acetyl)	0	3.13324	0	3	1616.77	15.1057	27.7646	1
	Low	EEFEHqqkELEK	1	2	1	IPI00886297.1	Q6(Deamidated); Q7(Deamidated); K8(Acetyl)	0	1.71285	0	3	1617.69	-20.562	21.8379	1
	Low	qKILDkcNEIISWLDK	2	2	1	IPI00886297.1	Q1(Deamidated); K6(Acetyl); C7(Carbamidomethyl)	0.3602	1.50538	0	3	2046.08	11.8803	46.565	2
	Low	IQKLLQDFFNGK	1	2	1	IPI00886297.1		0.1457	1.29458	0	3	1450.77	-26.3428	73.2017	1
	Low	LQGKInDEDKQk	2	2	1	IPI00886297.1	N6(Deamidated); K12(Acetyl)	0.0703	1.19196	0	2	1458.72	-15.1154	37.3451	2
	Low	LDKSqIHDIVLVGGSTRIPK	1	2	1	IPI00886297.1	Q5(Deamidated)	0.2517	1.09782	0	3	2177.29	27.4856	41.0167	2
	Low	IQkLLQDFFNGK	1	2	1	IPI00886297.1	K3(Acetyl)	0.1866	1.08864	0	2	1492.85	25.0613	35.3332	1
	Low	MKEIAEAYLGK	1	2	1	IPI00886297.1		0.0841	0.976772	0	2	1252.66	-1.62404	74.1605	1
	Low	HkkDISEnK	1	2	1	IPI00886297.1	K2(Acetyl); K3(Acetyl); N8(Deamidated)	0.051	0.932871	0	2	1183.61	9.48599	24.8147	2
	Low	AmTKDnnLLGk	1	2	1	IPI00886297.1	M2(Oxidation); N6(Deamidated); N7(Deamidated); K11(Acetyl)	0	0.741135	0	1	1264.57	-30.0247	98.7246	1
	Low	IPKIQK	1	2	1	IPI00886297.1		0.0147	0.665561	0	1	726.499	15.8404	51.6021	1
	Low	YKAEDEk	1	2	1	IPI00886297.1	K7(Acetyl)	0.2025	0.630513	0	1	924.422	-10.1322	25.8149	1
IPI00113141.1	Citrate synthase, mitochondrial	23.786	10.99	1	1	7	14	464	51.7034	8.57275
	A2	Sequence	# PSMs	# Proteins	# Protein Groups	Protein Group Accessions	Modifications	ΔCn	XCorr	Probability	Charge	MH+ [Da]	ΔM [ppm]	RT [min]	# Missed Cleavages
	Medium	EVGkDVSDEKLR	5	1	1	IPI00113141.1	K4(Acetyl)	0	3.37715	0	3	1416.73	-2.34899	27.6162	2
	Low	EVGkDVSDEK	2	1	1	IPI00113141.1	K4(Acetyl)	0	2.35173	0	2	1147.55	1.69397	21.7755	1
	Low	DVSDEkLR	2	1	1	IPI00113141.1	K6(Acetyl)	0	2.04976	0	2	1003.51	0.0851993	27.323	1
	Low	HLPKDPMFk	1	1	1	IPI00113141.1	K9(Acetyl)	0.2667	0.988131	0	3	1154.58	-20.4673	20.2201	1
	Low	LVAQLYk	2	1	1	IPI00113141.1	K7(Acetyl)	0	0.980223	0	1	876.499	-22.6718	36.5647	0
	Low	NSScLVLAAR	1	1	1	IPI00113141.1	C4(Carbamidomethyl)	0.0964	0.746337	0	3	1090.56	-7.7687	5.01203	0
	Low	LVAQLYKIVPNILLEQGKAK	1	1	1	IPI00113141.1		0.4474	0.634913	0	3	2238.39	12.5123	31.5643	2
IPI00468481.2	ATP synthase subunit beta, mitochondrial	23.6109	12.29	1	2	6	18	529	56.2655	5.33838
	A2	Sequence	# PSMs	# Proteins	# Protein Groups	Protein Group Accessions	Modifications	ΔCn	XCorr	Probability	Charge	MH+ [Da]	ΔM [ppm]	RT [min]	# Missed Cleavages
	High	TREGNDLYHEMIESGVINLkDATSK	2	1	1	IPI00468481.2	K20(Acetyl)	0	4.49595	0	3	2862.4	1.30726	51.3854	2
	High	EGnDLYHEmIESGVInLkDATSK	2	1	1	IPI00468481.2	N3(Deamidated); M9(Oxidation); N16(Deamidated); K18(Acetyl)	0	4.28619	0	3	2623.27	24.7168	46.3074	1
	High	EGNDLYHEMIESGVINLkDATSK	4	1	1	IPI00468481.2	K18(Acetyl)	0	3.99003	0	3	2605.25	1.24744	55.8141	1
	Low	EGNDLYHEMIESGVInLkDATSK	4	1	1	IPI00468481.2	N16(Deamidated); K18(Acetyl)	0	2.61813	0	3	2606.26	11.7123	55.4527	1
	Low	EGNDLYHEmIESGVINLkDATSK	2	1	1	IPI00468481.2	M9(Oxidation); K18(Acetyl)	0	2.20467	0	3	2621.23	-3.47972	46.4987	1
	Low	GQKVLDSGAPIk	1	1	1	IPI00468481.2	K12(Acetyl)	0.0431	1.11355	0	2	1254.72	9.78754	36.0024	1
	Low	VALVYGqmnEPPGAR	1	1	1	IPI00468481.2	Q7(Deamidated); M8(Oxidation); N9(Deamidated)	0.1692	0.543405	0	2	1619.74	-21.0162	58.4341	0
	Low	GVqK	1	1	1	IPI00468481.2	Q3(Deamidated)	0.1273	0.480581	0	1	432.236	-20.6094	74.0299	0
	Low	LVPLkETIk	1	1	1	IPI00468481.2	K5(Acetyl); K9(Acetyl)	0.5347	0.466461	0	2	1124.7	5.82643	74.8151	1
IPI00128346.1	CDGSH iron-sulfur domain-containing protein 1	23.5049	20.37	1	2	2	6	108	12.0892	9.05615
	A2	Sequence	# PSMs	# Proteins	# Protein Groups	Protein Group Accessions	Modifications	ΔCn	XCorr	Probability	Charge	MH+ [Da]	ΔM [ppm]	RT [min]	# Missed Cleavages
	High	VVHAFDMEDLGDkAVYcR	1	1	1	IPI00128346.1	K13(Acetyl); C17(Carbamidomethyl)	0	5.12853	0	3	2166.99	-1.94583	45.4706	1
	High	DNPkVVHAFDMEDLGDK	3	1	1	IPI00128346.1	K4(Acetyl)	0	4.68695	0	2	1971.92	5.3311	43.9659	1
	Low	DNPkVVHAFDmEDLGDK	2	1	1	IPI00128346.1	K4(Acetyl); M11(Oxidation)	0	2.85164	0	3	1987.92	4.8612	39.6742	1
IPI00648327.1	Kinesin family member 2C	21.4326	31.19	2	1	17	52	670	75.5373	7.98682
	A2	Sequence	# PSMs	# Proteins	# Protein Groups	Protein Group Accessions	Modifications	ΔCn	XCorr	Probability	Charge	MH+ [Da]	ΔM [ppm]	RT [min]	# Missed Cleavages
	Medium	ALRLAmQLEEqASkqINSK	18	2	1	IPI00648327.1	M6(Oxidation); Q11(Deamidated); K14(Acetyl); Q15(Deamidated)	0	3.35712	0	3	2218.13	-1.96332	35.8949	2
	Low	ALRLAmQLEEQASKQINSk	1	2	1	IPI00648327.1	M6(Oxidation); K19(Acetyl)	0	2.42149	0	3	2216.12	-21.871	39.472	2
	Low	QQVQVVGLQEYLVTcADDVIKMINMGSAcRTSGqTFAnSnSSR	3	2	1	IPI00648327.1	C15(Carbamidomethyl); C29(Carbamidomethyl); Q34(Deamidated); N38(Deamidated); N40(Deamidated)	0.194	2.41117	0	4	4766.17	-8.85786	37.2907	2
	Low	ALRLAmqLEEQASKQINSk	9	2	1	IPI00648327.1	M6(Oxidation); Q7(Deamidated); K19(Acetyl)	0	2.21473	0	3	2217.1	-22.5253	39.3056	2
	Low	RAQEYDSSFPNWEFAR	1	2	1	IPI00648327.1		0.1555	2.00658	0	3	2002.96	26.409	39.7422	1
	Low	SQNASKGIYAMASRDVFLLk	1	2	1	IPI00648327.1	K20(Acetyl)	0.0162	1.82264	0	3	2241.21	17.7268	30.4767	2
	Low	THTmGGDLSGkSqNASk	2	2	1	IPI00648327.1	M4(Oxidation); K11(Acetyl); Q13(Deamidated); K17(Acetyl)	0.1186	1.70626	0	3	1819.82	5.81104	24.0752	1
	Low	ALRLAMQLEEQASKQInSk	2	2	1	IPI00648327.1	N17(Deamidated); K19(Acetyl)	0.1866	1.69712	0	3	2201.13	-13.325	38.5104	2
	Low	kSVnSkIPALK	1	2	1	IPI00648327.1	K1(Acetyl); N4(Deamidated); K6(Acetyl)	0.4724	1.53332	0	2	1269.74	-2.08093	47.1616	2
	Low	EIDVISVPSk	1	2	1	IPI00648327.1	K10(Acetyl)	0.2386	1.34444	0	2	1128.6	-13.0366	20.8584	0
	Low	ScIVkEMEkmk	1	2	1	IPI00648327.1	C2(Carbamidomethyl); K5(Acetyl); K9(Acetyl); M10(Oxidation); K11(Acetyl)	0	1.32818	0	2	1524.71	-1.75764	37.5694	2
	Low	HFSALREVIkALR	1	2	1	IPI00648327.1	K10(Acetyl)	0.2349	1.14158	0	3	1581.92	-1.1498	60.2747	2
	Low	qTRmEGAEInKSLLALK	1	2	1	IPI00648327.1	Q1(Deamidated); M4(Oxidation); N10(Deamidated)	0.2	1.04139	0	2	1919.96	-28.0223	46.0962	2
	Low	EMEkmknK	1	2	1	IPI00648327.1	K4(Acetyl); M5(Oxidation); K6(Acetyl); N7(Deamidated)	0.2258	0.957801	0	2	1138.52	4.56308	31.3884	2
	Low	NKREEk	1	2	1	IPI00648327.1	K6(Acetyl)	0.12	0.881114	0	1	845.429	-22.4826	52.903	2
	Low	IPALkEGLR	2	2	1	IPI00648327.1	K5(Acetyl)	0.0952	0.755981	0	2	1038.66	23.9722	73.1736	1
	Low	MIkEFR	1	2	1	IPI00648327.1	K3(Acetyl)	0	0.700367	0	2	865.477	20.0794	63.6306	1
	Low	MEGAEInk	1	2	1	IPI00648327.1	N7(Deamidated); K8(Acetyl)	0.3434	0.645122	0	1	934.397	-23.2992	61.696	0
	Low	NLNLEVYVTFFEIYnGkVFDLLnKK	3	2	1	IPI00648327.1	N15(Deamidated); K17(Acetyl); N23(Deamidated)	0	0.591359	0	2	3064.59	-1.44501	29.6183	2
	Low	DVFLLK	1	2	1	IPI00648327.1		0.0328	0.586141	0	1	734.449	5.59773	62.2322	0
IPI00223367.5	Uricase	19.6418	23.76	2	1	8	16	303	35.017	8.35303
	A2	Sequence	# PSMs	# Proteins	# Protein Groups	Protein Group Accessions	Modifications	ΔCn	XCorr	Probability	Charge	MH+ [Da]	ΔM [ppm]	RT [min]	# Missed Cleavages
	High	DQFTTLPEVkDR	1	2	1	IPI00223367.5	K10(Acetyl)	0	2.95594	0	2	1490.76	6.85581	41.1576	1
	Medium	DqFTTLPEVkDR	1	2	1	IPI00223367.5	Q2(Deamidated); K10(Acetyl)	0	2.63183	0	2	1491.75	12.0836	41.1537	1
	Low	TTQSGFEGFLK	1	2	1	IPI00223367.5		0	2.27933	0	2	1214.61	0.335186	41.2637	0
	Low	TGYGkDMVK	2	1	1	IPI00223367.5	K5(Acetyl)	0	2.27328	0	2	1040.51	3.58681	29.1006	1
	Low	NGPPVIHSGIK	1	2	1	IPI00223367.5		0	2.13652	0	3	1118.63	0.433103	23.5768	0
	Low	TGYGkDmVK	4	1	1	IPI00223367.5	K5(Acetyl); M7(Oxidation)	0	2.02884	0	2	1056.51	1.87522	23.0975	1
	Low	DGkYHSIK	2	1	1	IPI00223367.5	K3(Acetyl)	0	1.91745	0	3	989.507	2.07017	18.8127	1
	Low	FEkNGIK	2	2	1	IPI00223367.5	K3(Acetyl)	0	1.87957	0	2	877.477	-1.46698	24.8457	1
	Low	EVATSVqLTLRSkk	1	1	1	IPI00223367.5	Q7(Deamidated); K13(Acetyl); K14(Acetyl)	0.1933	0.960324	0	2	1644.94	12.4224	45.2842	2
	Low	NGIK	1	2	1	IPI00223367.5		0	0.545755	0	1	431.26	-2.66534	72.5795	0
IPI00117914.4	Arginase-1	19.2726	14.55	1	2	5	8	323	34.7862	7.00537
	A2	Sequence	# PSMs	# Proteins	# Protein Groups	Protein Group Accessions	Modifications	ΔCn	XCorr	Probability	Charge	MH+ [Da]	ΔM [ppm]	RT [min]	# Missed Cleavages
	High	EGNHKPGTDYLkPPK	2	1	1	IPI00117914.4	K12(Acetyl)	0	3.79275	0	3	1722.88	0.454329	26.2028	0
	Low	GGVEkGPAALRK	2	1	1	IPI00117914.4	K5(Acetyl)	0	2.85642	0	3	1224.71	-0.555985	24.4753	2
	Medium	SLEIIGAPFSK	1	1	1	IPI00117914.4		0	2.81706	0	2	1161.65	1.64129	44.0737	0
	Low	GGVEkGPAALR	2	1	1	IPI00117914.4	K5(Acetyl)	0	2.32323	0	2	1096.61	1.2274	29.5455	1
	Low	LkETEYDVR	1	1	1	IPI00117914.4	K2(Acetyl)	0	2.13866	0	2	1194.6	3.58396	30.0688	1
IPI00350590.7	Uncharacterized protein	19.116	30.35	6	3	11	20	491	53.0383	9.0415
	A2	Sequence	# PSMs	# Proteins	# Protein Groups	Protein Group Accessions	Modifications	ΔCn	XCorr	Probability	Charge	MH+ [Da]	ΔM [ppm]	RT [min]	# Missed Cleavages
	High	GTkWGLGGTcVNVGcIPK	1	6	1	IPI00350590.7	K3(Acetyl); C10(Carbamidomethyl); C15(Carbamidomethyl)	0	3.95101	0	2	1945.97	1.92591	45.5317	1
	High	TLNLEkAGISTNPK	2	4	1	IPI00350590.7	K6(Acetyl)	0	3.74752	0	2	1527.84	-1.80501	38.7145	1
	High	KVkYFNIK	6	5	1	IPI00350590.7	K3(Acetyl)	0	3.3822	0	2	1081.64	-2.52708	32.0265	2
	Low	GcVPSHIkK	2	5	1	IPI00350590.7	C2(Carbamidomethyl); K8(Acetyl)	0	2.39528	0	3	1067.57	0.670822	19.3772	1
	Low	kLPTnqLQVTWEDHASGK	1	5	1	IPI00350590.7	K1(Acetyl); N5(Deamidated); Q6(Deamidated)	0.1394	1.79021	0	3	2095.98	-25.0062	30.6494	1
	Low	GAASAAGGQQSFDLLVIGGGSGGLAcAk	1	4	1	IPI00350590.7	C26(Carbamidomethyl); K28(Acetyl)	0.1096	1.29567	0	3	2562.25	-3.93684	55.8987	0
	Low	TMAEAVqnHVk	1	5	1	IPI00350590.7	Q7(Deamidated); N8(Deamidated); K11(Acetyl)	0.3081	1.28407	0	2	1271.59	-1.93001	18.5155	0
	Low	YPTqVK	1	5	1	IPI00350590.7	Q4(Deamidated)	0.215	0.843165	0	2	736.401	18.7635	22.1507	0
	Low	RFRPR	3	4	1	IPI00350590.7		0.119	0.740603	0	2	731.463	28.8411	20.2189	1
	Low	DASqcYIKmVcmR	1	4	1	IPI00350590.7	Q4(Deamidated); C5(Carbamidomethyl); M9(Oxidation); C11(Carbamidomethyl); M12(Oxidation)	0.2791	0.621662	0	3	1694.69	-8.84782	101.443	1
	Low	EAAqLGKKVAVADYVEPSPR	1	6	1	IPI00350590.7	Q4(Deamidated)	0.0417	0.462868	0	2	2129.12	-2.40351	57.5161	2
IPI00626662.3	Retinal dehydrogenase 1	19.0684	16.97	2	1	9	18	501	54.4328	7.79639
	A2	Sequence	# PSMs	# Proteins	# Protein Groups	Protein Group Accessions	Modifications	ΔCn	XCorr	Probability	Charge	MH+ [Da]	ΔM [ppm]	RT [min]	# Missed Cleavages
	High	kFPVLnPATEEVIcHVEEGDKADVDK	6	2	1	IPI00626662.3	K1(Acetyl); N6(Deamidated); C14(Carbamidomethyl)	0	6.23882	0	4	2982.46	8.04965	49.1804	2
	Low	kFPVLNPATEEVIcHVEEGDK	1	2	1	IPI00626662.3	K1(Acetyl); C14(Carbamidomethyl)	0	3.13084	0	3	2453.2	-2.61398	50.9209	1
	Low	IAkEEIFGPVQQImk	3	2	1	IPI00626662.3	K3(Acetyl); M14(Oxidation); K15(Acetyl)	0	1.88152	0	3	1830.98	6.62207	46.0893	1
	Low	ADVDkAVK	2	2	1	IPI00626662.3	K5(Acetyl)	0	1.78438	0	2	887.483	-0.759137	19.5826	1
	Low	IAkEEIFGPVqQImk	1	2	1	IPI00626662.3	K3(Acetyl); Q11(Deamidated); M14(Oxidation); K15(Acetyl)	0.1307	1.52573	0	3	1831.99	21.4069	46.6676	1
	Low	VAFTGSTqVGkLIK	1	1	1	IPI00626662.3	Q8(Deamidated); K11(Acetyl)	0.1497	1.24676	0	2	1491.82	-12.239	37.1727	1
	Low	GRLLnKLADLMER	1	2	1	IPI00626662.3	N5(Deamidated)	0.2545	1.23359	0	3	1529.89	29.3096	55.1868	2
	Low	LLNkLADLMER	1	2	1	IPI00626662.3	K4(Acetyl)	0.3234	1.13131	0	2	1357.78	20.6071	47.779	1
	Low	FKSVDDVIKR	1	1	1	IPI00626662.3		0.2796	0.667741	0	2	1206.69	7.56083	69.4979	2
	Low	SnLK	1	2	1	IPI00626662.3	N2(Deamidated)	0	0.560164	0	1	462.248	-17.6228	82.8374	0
IPI00420243.3	Putative uncharacterized protein	17.5523	13.3	2	2	6	10	466	49.4546	6.23975
	A2	Sequence	# PSMs	# Proteins	# Protein Groups	Protein Group Accessions	Modifications	ΔCn	XCorr	Probability	Charge	MH+ [Da]	ΔM [ppm]	RT [min]	# Missed Cleavages
	High	RVAEkELTDR	4	2	1	IPI00420243.3	K5(Acetyl)	0	3.35869	0	2	1258.68	1.38964	23.1058	2
	Medium	VAEkELTDR	2	2	1	IPI00420243.3	K4(Acetyl)	0	2.85176	0	2	1102.57	-3.02208	25.8908	1
	Low	LQQESPFSFHGnk	1	2	1	IPI00420243.3	N12(Deamidated); K13(Acetyl)	0.1236	1.55529	0	2	1561.75	12.9716	41.3424	0
	Low	QPTLPATmLIRVk	1	2	1	IPI00420243.3	M8(Oxidation); K13(Acetyl)	0.1571	1.18333	0	2	1525.9	18.0676	34.2957	1
	Low	ASESPAGGGSSEcRDGEEEENDEPPK	1	1	1	IPI00420243.3	C13(Carbamidomethyl)	0.0309	0.936446	0	3	2720.03	-20.6255	15.6537	1
	Low	DGEEEENDEPPK	1	2	1	IPI00420243.3		0.367	0.688552	0	2	1387.52	-20.8817	29.3485	0
IPI00651846.1	SWI/SNF complex subunit SMARCC2 isoform 2	17.5076	21.77	3	1	25	42	1130	124.599	5.46533
	A2	Sequence	# PSMs	# Proteins	# Protein Groups	Protein Group Accessions	Modifications	ΔCn	XCorr	Probability	Charge	MH+ [Da]	ΔM [ppm]	RT [min]	# Missed Cleavages
	High	IEESGTEEARPEGQAADEkKEPK	6	3	1	IPI00651846.1	K19(Acetyl)	0	4.63954	0	4	2570.22	0.773975	25.1188	2
	Low	IEESGTEEARPEGqAADEkK	2	3	1	IPI00651846.1	Q14(Deamidated); K19(Acetyl)	0	2.82802	0	3	2217.03	8.54053	24.5963	1
	Low	kISAKTLTDEVNSPDSDR	1	3	1	IPI00651846.1	K1(Acetyl)	0	2.17382	0	3	2018.02	9.95606	31.1151	2
	Low	GKPELqSSASqqMLnFPEK	1	1	1	IPI00651846.1	Q6(Deamidated); Q11(Deamidated); Q12(Deamidated); N15(Deamidated)	0.039	1.96923	0	3	2123.03	21.487	33.0191	0
	Low	kKDGGPNVk	2	3	1	IPI00651846.1	K1(Acetyl); K9(Acetyl)	0.0052	1.90256	0	2	1026.56	-1.52869	33.9175	2
	Low	ADPAFGLESSGIAGTASDEPER	1	3	1	IPI00651846.1		0.2667	1.76054	0	3	2177.04	20.7196	28.0098	0
	Low	DKEPTEGQEEVLK	1	3	1	IPI00651846.1		0.1582	1.48503	0	2	1501.77	18.2647	45.0589	1
	Low	DkKGGNYk	4	3	1	IPI00651846.1	K2(Acetyl); K8(Acetyl)	0.1751	1.46387	0	1	993.475	-25.5174	43.4499	2
	Low	ESEkSDGDPIVDPEkDK	1	3	1	IPI00651846.1	K4(Acetyl); K15(Acetyl)	0.6994	1.41003	0	2	1971.92	9.76079	43.9659	2
	Low	EkPADmqnFGLR	1	3	1	IPI00651846.1	K2(Acetyl); M6(Oxidation); Q7(Deamidated); N8(Deamidated)	0.0284	1.36652	0	2	1465.7	24.0939	29.6829	0
	Low	EKPADMQNFGLR	1	3	1	IPI00651846.1		0.2349	1.27415	0	2	1405.69	0.808134	27.7342	0
	Low	EALEYQRQQLLADRQAFHmEQLK	1	3	1	IPI00651846.1	M19(Oxidation)	0.2279	1.04547	0	3	2861.39	-16.457	50.547	2
	Low	SLVALLVETQMkkLEIk	1	7	2	IPI00830298.1;IPI00651846.1	K12(Acetyl); K13(Acetyl); K17(Acetyl)	0.3333	1.03968	0	3	2069.25	25.7091	26.9568	2
	Low	GGTMTDLDEqDDESMETTGk	1	3	1	IPI00651846.1	Q10(Deamidated); K20(Acetyl)	0.1441	1.00516	0	3	2202.79	-28.6817	35.3733	0
	Low	TVNTKK	1	3	1	IPI00651846.1		0.2188	0.996904	0	2	690.421	8.81857	26.8814	1
	Low	kGGnYK	2	3	1	IPI00651846.1	K1(Acetyl); N4(Deamidated)	0.1101	0.969638	0	1	709.349	-3.08319	49.3881	1
	Low	KDGGPNVk	1	3	1	IPI00651846.1	K8(Acetyl)	0.1215	0.942757	0	2	856.452	-0.757246	21.506	1
	Low	kIkSLVALLVETQmk	1	7	2	IPI00830298.1;IPI00651846.1	K1(Acetyl); K3(Acetyl); M14(Oxidation); K15(Acetyl)	0.2734	0.927612	0	3	1843.11	24.3821	18.3681	2
	Low	KDSESAPVkGGTmTDLDEqDDESMETTGk	1	3	1	IPI00651846.1	K9(Acetyl); M13(Oxidation); Q19(Deamidated); K29(Acetyl)	0	0.914356	0	4	3202.26	-25.4439	15.0558	2
	Low	kGGnYk	2	3	1	IPI00651846.1	K1(Acetyl); N4(Deamidated); K6(Acetyl)	0	0.695674	0	1	751.379	22.8316	46.6162	1
	Low	SDGDPIVDPEK	1	3	1	IPI00651846.1		0.4348	0.647838	0	2	1171.56	12.387	72.8183	0
	Low	kKISAk	1	3	1	IPI00651846.1	K1(Acetyl); K6(Acetyl)	0.0714	0.647362	0	1	758.464	-16.9657	59.9824	2
	Low	kISAkTLTDEVnSPDSDR	1	3	1	IPI00651846.1	K1(Acetyl); K5(Acetyl); N12(Deamidated)	0.2051	0.620374	0	3	2061.02	8.17246	111.769	2
	Low	GGTmTDLDEQDDESMETTGkDEDENSTGnk	1	3	1	IPI00651846.1	M4(Oxidation); K20(Acetyl); N29(Deamidated); K30(Acetyl)	0.5041	0.595747	0	4	3350.29	2.99487	14.7413	1
	Low	LLGK	1	3	1	IPI00651846.1		0	0.513101	0	1	430.314	27.0386	74.2278	0
	Low	KVHAk	1	3	1	IPI00651846.1	K5(Acetyl)	0.2258	0.483094	0	1	624.381	-2.90663	40.6886	1
	Low	SkRGHR	2	3	1	IPI00651846.1	K2(Acetyl)	0.0816	0.453221	0	1	782.443	5.80187	0.946927	2
	Low	AGRK	1	1	1	IPI00651846.1		0.1887	0.428451	0	1	431.265	-18.1137	94.6307	1
	Low	kKISAK	1	3	1	IPI00651846.1	K1(Acetyl)	0	0.415762	0	1	716.478	15.6123	57.5676	2
IPI00459487.3	Isoform 1 of Succinyl-CoA ligase [GDP-forming] subunit beta, mitochondrial	17.418	28.41	2	1	10	29	433	46.8107	7.02002
	A2	Sequence	# PSMs	# Proteins	# Protein Groups	Protein Group Accessions	Modifications	ΔCn	XCorr	Probability	Charge	MH+ [Da]	ΔM [ppm]	RT [min]	# Missed Cleavages
	High	NQAADqITkLYHLFLK	6	2	1	IPI00459487.3	Q6(Deamidated); K9(Acetyl)	0	4.18169	0	3	1946.05	4.35434	58.5452	1
	Medium	NQAADQITkLYHLFLK	4	2	1	IPI00459487.3	K9(Acetyl)	0	3.56883	0	3	1945.05	-3.17086	58.7567	1
	Low	NqAADqITkLYHLFLK	3	2	1	IPI00459487.3	Q2(Deamidated); Q6(Deamidated); K9(Acetyl)	0	2.87936	0	3	1947.04	8.48631	58.5856	1
	Low	MAEnLGFLGSLKNqAADqITk	2	2	1	IPI00459487.3	N4(Deamidated); Q14(Deamidated); Q18(Deamidated); K21(Acetyl)	0.1219	2.45232	0	3	2294.08	-16.3662	35.9555	1
	Low	VVGELAQQmIGYNLATKQTPk	1	2	1	IPI00459487.3	M9(Oxidation); K21(Acetyl)	0.0538	2.10888	0	3	2347.22	-6.58355	35.4963	1
	Low	EGVkVnKVMVAEALDISR	4	2	1	IPI00459487.3	K4(Acetyl); N6(Deamidated)	0.0647	1.87802	0	3	2001.07	-1.45638	59.0839	2
	Low	VqRFFVANTAKEALEAAk	1	2	1	IPI00459487.3	Q2(Deamidated); K18(Acetyl)	0.2579	1.178	0	3	2036.08	-2.91335	52.3784	2
	Low	EALEAAkRLNAK	1	2	1	IPI00459487.3	K7(Acetyl)	0.2464	1.03844	0	2	1355.77	1.4343	48.3051	2
	Low	LYHLFLK	3	2	1	IPI00459487.3		0	0.880575	0	2	933.577	22.5332	73.135	0
	Low	EIVLKAQILAGGRGK	1	2	1	IPI00459487.3		0.1584	0.845625	0	3	1552.96	4.54105	74.9404	2
	Low	ALRPLLAVRSqAGHLTPR	1	1	1	IPI00459487.3	Q11(Deamidated)	0.2963	0.571615	0	3	1957.17	14.9657	61.7307	1
	Low	QTPK	1	2	1	IPI00459487.3		0.2414	0.443395	0	1	473.259	-27.0636	38.1369	0
	Low	QTPk	1	2	1	IPI00459487.3	K4(Acetyl)	0.125	0.415224	0	1	515.276	-11.957	91.5257	0
IPI00990107.1	CDGSH iron-sulfur domain-containing protein 3, mitochondrial-like	16.4783	37.23	1	2	6	14	137	15.8192	9.90576
	A2	Sequence	# PSMs	# Proteins	# Protein Groups	Protein Group Accessions	Modifications	ΔCn	XCorr	Probability	Charge	MH+ [Da]	ΔM [ppm]	RT [min]	# Missed Cleavages
	High	RPPYcDGTHkSEQVQK	6	1	1	IPI00990107.1	C5(Carbamidomethyl); K10(Acetyl)	0	5.29201	0	3	1971.93	-1.03312	22.0889	1
	Medium	RPPYcDGTHk	1	1	1	IPI00990107.1	C5(Carbamidomethyl); K10(Acetyl)	0	2.6294	0	2	1272.58	0.197183	20.1388	0
	Low	nQPFcDGSHFFqR	2	4	2	IPI00649725.1;IPI00990107.1	N1(Deamidated); C5(Carbamidomethyl); Q12(Deamidated)	0.1852	0.659073	0	2	1641.66	-10.1315	17.011	0
	Low	TGLSPLKFKVQETR	2	1	1	IPI00990107.1		0.2169	0.647311	0	4	1603.96	29.8816	60.5741	2
	Low	MGFR	2	2	2	IPI00649725.1;IPI00990107.1		0.2875	0.565812	0	1	510.245	-9.31495	58.9277	0
	Low	THIR	1	1	1	IPI00990107.1		0	0.437495	0	1	526.295	-27.698	61.1056	0
IPI00620362.4	Heterogeneous nuclear ribonucleoprotein L	15.9244	27.65	4	1	11	59	586	63.9233	8.104
	A2	Sequence	# PSMs	# Proteins	# Protein Groups	Protein Group Accessions	Modifications	ΔCn	XCorr	Probability	Charge	MH+ [Da]	ΔM [ppm]	RT [min]	# Missed Cleavages
	High	LkTENAGDQHGGGGGGGSGAAGGGGGENYDDPHK	1	4	1	IPI00620362.4	K2(Acetyl)	0	4.30483	0	4	3123.33	-1.93644	23.3809	1
	Low	TEnAGDqHGGGGGGGSGAAGGGGGENYDDPHK	3	4	1	IPI00620362.4	N3(Deamidated); Q7(Deamidated)	0	3.99042	0	4	2842.15	12.0938	18.8154	0
	Low	qPAImPGqSYGLEDGScSYk	1	3	1	IPI00620362.4	Q1(Deamidated); M5(Oxidation); Q8(Deamidated); C17(Carbamidomethyl); K20(Acetyl)	0	2.11346	0	3	2247.93	-6.06174	35.0433	0
	Low	knGVQAMVEFDSVQSAqRAK	1	4	1	IPI00620362.4	K1(Acetyl); N2(Deamidated); Q17(Deamidated)	0.176	2.05564	0	3	2237.07	-7.18593	30.795	2
	Low	kNGVqAmVEFDSVQSAQRAK	1	4	1	IPI00620362.4	K1(Acetyl); Q5(Deamidated); M7(Oxidation)	0.0437	1.97399	0	3	2252.14	20.8691	45.0589	2
	Low	SDALETLGFLNHYQmkNPnGPYPYTLk	13	3	1	IPI00620362.4	M15(Oxidation); K16(Acetyl); N19(Deamidated); K27(Acetyl)	0.0762	1.93804	0	4	3212.5	-6.77477	28.299	1
	Low	AGAmVKMAAAGGGGGGGR	5	1	1	IPI00620362.4	M4(Oxidation)	0	1.80003	0	2	1491.76	28.1478	46.8275	1
	Low	knGVqAMVEFDSVQSAQRAk	1	4	1	IPI00620362.4	K1(Acetyl); N2(Deamidated); Q5(Deamidated); K20(Acetyl)	0.2903	1.75599	0	3	2279.11	4.21851	28.3132	2
	Low	nDQDTWDYTNPNLSGQGDPGSNPNk	2	3	1	IPI00620362.4	N1(Deamidated); K25(Acetyl)	0	1.48594	0	3	2777.09	-22.0204	18.6866	0
	Low	NGVQAMVEFDSVQSAQRAk	1	4	1	IPI00620362.4	K19(Acetyl)	0	1.40959	0	3	2106.96	-29.1466	45.2718	1
	Low	nDQDTWDYTnPNLSGQGDPGSNPNk	9	3	1	IPI00620362.4	N1(Deamidated); N10(Deamidated); K25(Acetyl)	0	1.12003	0	3	2778.08	-21.6197	17.0712	0
	Low	nDQDTWDYTnPNLSGqGDPGSNPNk	8	3	1	IPI00620362.4	N1(Deamidated); N10(Deamidated); Q16(Deamidated); K25(Acetyl)	0	1.06839	0	3	2779.08	-15.7505	16.8543	0
	Low	QQPDEQLR	1	1	1	IPI00620362.4		0.157	1.0215	0	2	1013.48	-18.1934	23.1439	0
	Low	nDQDTWDYTnPnLSGqGDPGSNPNK	5	3	1	IPI00620362.4	N1(Deamidated); N10(Deamidated); N12(Deamidated); Q16(Deamidated)	0.0404	0.948356	0	3	2738.07	-11.2612	15.9188	0
	Low	NDQDTWDYTNPNLSGqGDPGSNPNK	1	3	1	IPI00620362.4	Q16(Deamidated)	0.1321	0.915906	0	3	2735.06	-29.6762	16.7915	0
	Low	VKFMk	1	3	1	IPI00620362.4	K5(Acetyl)	0	0.822316	0	1	694.405	13.6305	50.7029	1
	Low	nDQDTWDYTNPnLSGqGDPGSNPNK	3	3	1	IPI00620362.4	N1(Deamidated); N12(Deamidated); Q16(Deamidated)	0	0.646571	0	3	2737.05	-22.0334	14.5238	0
	Low	VFSGK	2	3	1	IPI00620362.4		0.0465	0.413783	0	1	537.288	-28.1532	74.8625	0
IPI00116753.4	Electron transfer flavoprotein subunit alpha, mitochondrial	15.8342	13.51	1	3	5	16	333	34.9875	8.38232
	A2	Sequence	# PSMs	# Proteins	# Protein Groups	Protein Group Accessions	Modifications	ΔCn	XCorr	Probability	Charge	MH+ [Da]	ΔM [ppm]	RT [min]	# Missed Cleavages
	High	LGGEVScLVAGTkcDK	2	1	1	IPI00116753.4	C7(Carbamidomethyl); K13(Acetyl); C14(Carbamidomethyl)	0	3.57853	0	2	1735.84	2.78439	40.0227	1
	High	VVQDLckVAGVAK	2	1	1	IPI00116753.4	C6(Carbamidomethyl); K7(Acetyl)	0	3.39872	0	2	1428.79	0.185686	37.7804	1
	High	cDkVVQDLcK	3	1	1	IPI00116753.4	C1(Carbamidomethyl); K3(Acetyl); C9(Carbamidomethyl)	0	3.08783	0	2	1306.61	0.217776	33.3364	1
	Low	DSKTIVAInK	6	1	1	IPI00116753.4	N9(Deamidated)	0	0.940741	0	2	1089.63	10.8398	47.8192	1
	Low	SGENFk	2	1	1	IPI00116753.4	K6(Acetyl)	0.3077	0.719923	0	2	723.315	-21.3891	64.9202	0
	Low	SGEnFk	1	1	1	IPI00116753.4	N4(Deamidated); K6(Acetyl)	0.0676	0.690553	0	1	724.295	-27.3346	16.8039	0
IPI00341282.2	ATP synthase subunit b, mitochondrial	15.4272	42.97	1	2	10	20	256	28.9304	9.05615
	A2	Sequence	# PSMs	# Proteins	# Protein Groups	Protein Group Accessions	Modifications	ΔCn	XCorr	Probability	Charge	MH+ [Da]	ΔM [ppm]	RT [min]	# Missed Cleavages
	High	HVVkSISVQQEK	4	1	1	IPI00341282.2	K4(Acetyl)	0	4.25002	0	2	1423.79	1.83317	25.4952	1
	Medium	ETIAkcIEDLK	1	1	1	IPI00341282.2	K5(Acetyl); C6(Carbamidomethyl)	0	2.67689	0	2	1361.69	-2.95287	42.1119	1
	Low	QIQDAIDMEKAqQALVQK	4	1	1	IPI00341282.2	Q12(Deamidated)	0	2.2866	0	3	2058	-28.1466	42.6681	1
	Low	KYGASFGEFIDKLnEEk	1	1	1	IPI00341282.2	N14(Deamidated); K17(Acetyl)	0.1667	1.35079	0	3	2017.95	-14.9244	23.9994	2
	Low	IAQLEEVKqSSmk	1	1	1	IPI00341282.2	Q9(Deamidated); M12(Oxidation); K13(Acetyl)	0.2959	1.19254	0	2	1549.74	-25.0468	36.9746	1
	Low	MLSR	1	3	2	IPI00341282.2;IPI00122815.3		0	1.10628	0	1	506.275	-0.337099	26.1363	0
	Low	QSSMkQIQDAIDMEK	1	1	1	IPI00341282.2	K5(Acetyl)	0.2079	0.798953	0	2	1793.87	16.9907	52.5884	1
	Low	LLAKkAqAQPIm	2	1	1	IPI00341282.2	K5(Acetyl); Q7(Deamidated); M12(Oxidation)	0.1856	0.787234	0	2	1370.81	26.0993	53.5059	2
	Low	EVKNRLDYHISVqnMmR	2	1	1	IPI00341282.2	Q13(Deamidated); N14(Deamidated); M16(Oxidation)	0.2533	0.559697	0	2	2151.08	22.6072	52.5676	2
	Low	EVKNRLDYHISVqNMmR	2	1	1	IPI00341282.2	Q13(Deamidated); M16(Oxidation)	0.2923	0.463863	0	2	2150.09	17.6816	53.6003	2
	Low	LHKAYK	1	1	1	IPI00341282.2		0.3333	0.435504	0	2	759.453	2.35458	57.6239	1
IPI00858077.1	Uncharacterized protein	14.9224	15.68	1	1	3	34	185	20.7126	8.68994
	A2	Sequence	# PSMs	# Proteins	# Protein Groups	Protein Group Accessions	Modifications	ΔCn	XCorr	Probability	Charge	MH+ [Da]	ΔM [ppm]	RT [min]	# Missed Cleavages
	High	TFPTVNPSTGEVIcQVAEGnKDVDKAVk	15	1	1	IPI00858077.1	C14(Carbamidomethyl); N20(Deamidated); K28(Acetyl)	0	3.75239	0	3	3046.48	-7.24134	49.3354	2
	High	TFPTVNPSTGEVIcQVAEGNK	2	2	2	IPI00111218.1;IPI00858077.1	C14(Carbamidomethyl)	0	3.36334	0	2	2248.1	5.5719	45.0464	0
	Low	KTFPTVNPSTGEVIcQVAEGnkDVDK	9	1	1	IPI00858077.1	C15(Carbamidomethyl); N21(Deamidated); K22(Acetyl)	0.583	2.11261	0	3	2876.36	-11.7402	47.836	2
	Low	TFPTVNPSTGEVIcQVAEGnKDVDKAVK	1	1	1	IPI00858077.1	C14(Carbamidomethyl); N20(Deamidated)	0.0876	1.98212	0	3	3004.46	-10.5301	45.1793	2
	Low	TFPTVnPSTGEVIcQVAEGnKDVDKAVk	4	1	1	IPI00858077.1	N6(Deamidated); C14(Carbamidomethyl); N20(Deamidated); K28(Acetyl)	0.0588	1.6018	0	3	3047.47	-7.00103	50.8595	2
	Low	TFPTVnPSTGEVIcqVAEGnKDVDKAVk	3	1	1	IPI00858077.1	N6(Deamidated); C14(Carbamidomethyl); Q15(Deamidated); N20(Deamidated); K28(Acetyl)	0	1.11045	0	2	3048.47	-1.51077	49.2823	2
IPI00221556.2	Isoform 1 of Acyl-coenzyme A synthetase ACSM5, mitochondrial	14.6555	15.74	1	1	8	16	578	64.2876	7.72314
	A2	Sequence	# PSMs	# Proteins	# Protein Groups	Protein Group Accessions	Modifications	ΔCn	XCorr	Probability	Charge	MH+ [Da]	ΔM [ppm]	RT [min]	# Missed Cleavages
	High	VDAkTILNTLcR	4	1	1	IPI00221556.2	K4(Acetyl); C11(Carbamidomethyl)	0	3.37528	0	2	1445.77	-2.62884	49.2573	1
	Low	KAAnVLEGVcGLqPGDR	1	1	1	IPI00221556.2	N4(Deamidated); C10(Carbamidomethyl); Q13(Deamidated)	0.0865	1.89537	0	3	1785.92	20.6549	33.758	1
	Low	ASPPYDVQIVDEEGNVLPPGk	1	1	1	IPI00221556.2	K21(Acetyl)	0.0725	1.78932	0	3	2266.09	-13.6564	27.6595	0
	Low	nSTIkSGSMGKASPPYDVqIVDEEGnVLPPGK	2	1	1	IPI00221556.2	N1(Deamidated); K5(Acetyl); Q19(Deamidated); N26(Deamidated)	0.1641	1.62868	0	3	3359.61	-1.81197	28.1607	2
	Low	VDAkTILnTLcR	1	1	1	IPI00221556.2	K4(Acetyl); N8(Deamidated); C11(Carbamidomethyl)	0	1.42988	0	2	1446.76	-2.04141	51.6008	1
	Low	kAAnVLEGVcGLqPGDRmMLVLPR	1	1	1	IPI00221556.2	K1(Acetyl); N4(Deamidated); C10(Carbamidomethyl); Q13(Deamidated); M18(Oxidation)	0.0779	1.42476	0	3	2684.38	8.21612	52.5996	2
	Low	DLKYRLQAAR	1	1	1	IPI00221556.2		0.2061	1.04454	0	2	1233.7	-6.77453	69.2352	2
	Low	ELqEHVK	1	1	1	IPI00221556.2	Q3(Deamidated)	0.1467	0.644024	0	1	883.443	-9.6507	49.3102	0
	Low	nQEWGR	1	1	1	IPI00221556.2	N1(Deamidated)	0.1	0.630281	0	1	790.328	-24.9925	20.8416	0
	Low	nqEWGR	3	1	1	IPI00221556.2	N1(Deamidated); Q2(Deamidated)	0.3407	0.602718	0	1	791.316	-20.2654	15.3295	0
IPI00226430.2	3-ketoacyl-CoA thiolase, mitochondrial	14.5537	23.43	2	2	7	16	397	41.8315	8.08936
	A2	Sequence	# PSMs	# Proteins	# Protein Groups	Protein Group Accessions	Modifications	ΔCn	XCorr	Probability	Charge	MH+ [Da]	ΔM [ppm]	RT [min]	# Missed Cleavages
	High	kDGTVTAGnASGVSDGAGAVIIASEDAVK	1	1	1	IPI00226430.2	K1(Acetyl); N9(Deamidated)	0	3.77256	0	3	2703.36	11.0567	46.719	1
	Medium	FGTkFGLDLK	3	2	1	IPI00226430.2	K4(Acetyl)	0	2.74606	0	2	1167.65	4.61744	45.1655	1
	Low	QTMqVDEHARPQTTLEQLQkLPSVFK	8	2	1	IPI00226430.2	Q4(Deamidated); K20(Acetyl)	0	2.50775	0	3	3095.57	-4.58703	49.7565	1
	Low	HNFTPLAR	1	2	1	IPI00226430.2		0	2.05167	0	2	955.509	-1.79953	23.8336	0
	Low	GVFIVAAK	1	2	1	IPI00226430.2		0	1.66778	0	2	804.499	1.66788	33.0683	0
	Low	kAGLSLK	1	2	1	IPI00226430.2	K1(Acetyl)	0.0143	0.689497	0	1	758.464	-16.9723	59.9824	1
	Low	RRGGK	1	2	1	IPI00226430.2		0.0615	0.614189	0	1	573.363	9.11974	84.9253	2
IPI00761696.2	Calmodulin	14.4682	26.85	2	2	3	7	149	16.8268	4.22119
	A2	Sequence	# PSMs	# Proteins	# Protein Groups	Protein Group Accessions	Modifications	ΔCn	XCorr	Probability	Charge	MH+ [Da]	ΔM [ppm]	RT [min]	# Missed Cleavages
	High	VFDkDGNGYISAAELR	1	2	1	IPI00761696.2	K4(Acetyl)	0	4.13224	0	2	1796.88	-0.566319	43.7166	1
	High	EAFSLFDkDGDGTITTK	5	2	1	IPI00761696.2	K8(Acetyl)	0	3.76052	0	2	1886.9	0.451141	47.6224	1
	Low	ELGTVMR	1	2	1	IPI00761696.2		0.0885	1.02879	0	2	805.421	-2.73887	21.8352	0
IPI00128738.4	Alanine--glyoxylate aminotransferase 2, mitochondrial	13.9185	12.28	1	1	7	15	513	57.0778	7.92822
	A2	Sequence	# PSMs	# Proteins	# Protein Groups	Protein Group Accessions	Modifications	ΔCn	XCorr	Probability	Charge	MH+ [Da]	ΔM [ppm]	RT [min]	# Missed Cleavages
	High	DcScAPDccQAkER	3	1	1	IPI00128738.4	C2(Carbamidomethyl); C4(Carbamidomethyl); C8(Carbamidomethyl); C9(Carbamidomethyl); K12(Acetyl)	0	3.32197	0	2	1798.65	-3.8973	24.1813	1
	Low	GIGNGFPMAAVVTTPEIAKSLAk	1	1	1	IPI00128738.4	K23(Acetyl)	0.0612	2.29734	0	3	2314.18	-28.9645	41.3686	1
	Low	TEVNQIHEDcK	1	1	1	IPI00128738.4	C10(Carbamidomethyl)	0	2.24687	0	3	1372.62	2.36346	18.2646	0
	Low	GIGnGFPMAAVVTTPEIAKSLAKR	1	1	1	IPI00128738.4	N4(Deamidated)	0.1185	1.85798	0	3	2429.37	17.6627	39.1594	2
	Low	GIGnGFPmAAVVTTPEIAKSLAk	2	1	1	IPI00128738.4	N4(Deamidated); M8(Oxidation); K23(Acetyl)	0.2172	1.73452	0	3	2331.26	13.2998	39.3649	1
	Low	ILqMRPSLSLGASR	1	1	1	IPI00128738.4	Q3(Deamidated)	0.2535	1.58865	0	3	1529.89	27.7004	55.0003	0
	Low	GIGNGFPMAAVVTTPEIAKSLAK	1	1	1	IPI00128738.4		0.181	0.951969	0	2	2272.19	-19.1226	50.6833	1
	Low	GIGNGFPmAAVVTTPEIAk	1	1	1	IPI00128738.4	M8(Oxidation); K19(Acetyl)	0.1923	0.835194	0	2	1930.99	-3.64529	49.69	0
	Low	TEVnqIHEDcK	2	1	1	IPI00128738.4	N4(Deamidated); Q5(Deamidated); C10(Carbamidomethyl)	0.2906	0.828246	0	2	1374.58	-5.2113	17.5385	0
	Low	DcScAPDccqAk	2	1	1	IPI00128738.4	C2(Carbamidomethyl); C4(Carbamidomethyl); C8(Carbamidomethyl); C9(Carbamidomethyl); Q10(Deamidated); K12(Acetyl)	0	0.454317	0	2	1514.47	-23.3047	39.9941	0
IPI00409360.3	Putative uncharacterized protein	13.169	16.64	4	1	9	14	661	74.6702	8.11865
	A2	Sequence	# PSMs	# Proteins	# Protein Groups	Protein Group Accessions	Modifications	ΔCn	XCorr	Probability	Charge	MH+ [Da]	ΔM [ppm]	RT [min]	# Missed Cleavages
	High	TSNHAIVLAQLITR	2	4	1	IPI00409360.3		0	4.1068	0	3	1536.88	-0.871093	41.5713	0
	Low	GEcYGLHAFVVPIR	1	4	1	IPI00409360.3	C3(Carbamidomethyl)	0	3.15049	0	3	1617.82	-1.03313	43.4143	0
	Low	LFPLLATAYAFHFLGR	1	4	1	IPI00409360.3		0	2.18947	0	3	1837.01	-2.48424	60.8686	0
	Low	FLMKIYDqVqSGk	1	4	1	IPI00409360.3	Q8(Deamidated); Q10(Deamidated); K13(Acetyl)	0.159	1.63575	0	3	1600.78	-7.11033	25.5595	1
	Low	LTYGTmVFVRSFLVGSAAQSLSK	1	4	1	IPI00409360.3	M6(Oxidation)	0.295	1.40786	0	3	2478.37	27.6688	54.5511	1
	Low	TSnHAIVLAQLITR	1	4	1	IPI00409360.3	N3(Deamidated)	0	1.12389	0	3	1537.87	3.29202	59.9921	0
	Low	FGYEEmDNGYLkmDNYR	1	4	1	IPI00409360.3	M6(Oxidation); K12(Acetyl); M13(Oxidation)	0.0968	1.12207	0	3	2218.84	-28.8567	29.8156	1
	Low	SFLVGSAAQSLSK	1	4	1	IPI00409360.3		0.0673	0.96538	0	3	1294.73	25.7372	74.3088	0
	Low	FGYEEmDnGYLkMDnYR	1	4	1	IPI00409360.3	M6(Oxidation); N8(Deamidated); K12(Acetyl); N15(Deamidated)	0.2308	0.903524	0	3	2204.82	-25.0137	38.3715	1
	Low	FGYEEmDNGYLkmDnYR	1	4	1	IPI00409360.3	M6(Oxidation); K12(Acetyl); M13(Oxidation); N15(Deamidated)	0.2056	0.850938	0	3	2219.9	6.1269	20.0663	1
	Low	HLKPLQSK	2	4	1	IPI00409360.3		0.1127	0.629236	0	2	950.601	24.2937	73.1146	0
	Low	NSVHR	1	1	1	IPI00409360.3		0.2308	0.404015	0	1	612.329	11.9233	70.4404	0
IPI00468834.4	Isoform 2 of RNA-binding protein 10	13.0396	22.27	2	1	18	32	853	94.3723	6.69775
	A2	Sequence	# PSMs	# Proteins	# Protein Groups	Protein Group Accessions	Modifications	ΔCn	XCorr	Probability	Charge	MH+ [Da]	ΔM [ppm]	RT [min]	# Missed Cleavages
	High	EYGSQEGkHEYDDSSEEQSAEIR	1	2	1	IPI00468834.4	K8(Acetyl)	0	4.46171	0	3	2715.14	2.66922	32.8029	1
	Low	DGLGSDnIGSRMLqAMGWk	1	2	1	IPI00468834.4	N7(Deamidated); Q14(Deamidated); K19(Acetyl)	0.1687	2.06852	0	3	2079.97	11.3637	33.5012	1
	Low	EALIRHQQLSGLHK	3	2	1	IPI00468834.4		0.4935	1.94966	0	2	1629.96	25.82	50.6778	1
	Low	kGALAERQHTSmDLPk	1	2	1	IPI00468834.4	K1(Acetyl); M12(Oxidation); K16(Acetyl)	0.0443	1.93754	0	3	1881.91	-22.1789	29.4367	2
	Low	kQGIVTPIEAqTR	1	2	1	IPI00468834.4	K1(Acetyl); Q11(Deamidated)	0.1294	1.47787	0	2	1483.77	-25.3266	34.1157	1
	Low	GSSYGVTSTESYk	2	2	1	IPI00468834.4	K13(Acetyl)	0	1.43232	0	1	1407.62	-2.6122	37.1651	0
	Low	TYIPALEqSADGHK	1	2	1	IPI00468834.4	Q8(Deamidated)	0.1329	1.36772	0	2	1530.73	-9.21102	27.5774	0
	Low	TAqQIAKDmER	6	2	1	IPI00468834.4	Q3(Deamidated); M9(Oxidation)	0.4887	1.35861	0	2	1307.6	-22.1542	21.5631	1
	Low	qkENFk	2	2	1	IPI00468834.4	Q1(Deamidated); K2(Acetyl); K6(Acetyl)	0	1.1966	0	1	878.425	-1.02085	59.0253	1
	Low	GSkRDMASnEGSR	1	2	1	IPI00468834.4	K3(Acetyl); N9(Deamidated)	0.1074	1.07519	0	2	1437.6	-25.3337	39.5113	2
	Low	RDmASNEGSR	1	2	1	IPI00468834.4	M3(Oxidation)	0.2097	0.975625	0	2	1138.52	23.2857	31.3884	1
	Low	TINVEFAKGSKR	1	2	1	IPI00468834.4		0.1101	0.96678	0	2	1349.74	-12.7014	39.894	2
	Low	kEKHK	1	2	1	IPI00468834.4	K1(Acetyl)	0.06	0.936007	0	1	711.411	-5.44915	44.2855	2
	Low	nSkGPGmTGTk	1	2	1	IPI00468834.4	N1(Deamidated); K3(Acetyl); M7(Oxidation); K11(Acetyl)	0.3986	0.888984	0	2	1178.52	-13.9035	25.2768	1
	Low	WARSLnKqK	1	2	1	IPI00468834.4	N6(Deamidated); Q8(Deamidated)	0.2083	0.566892	0	3	1132.6	-5.70098	117.545	2
	Low	nDmEQMK	2	2	1	IPI00468834.4	N1(Deamidated); M3(Oxidation)	0	0.482521	0	1	912.358	15.3962	15.5428	0
	Low	EkcFk	1	2	1	IPI00468834.4	K2(Acetyl); C3(Carbamidomethyl); K5(Acetyl)	0.2698	0.462008	0	1	795.364	-8.87632	50.1519	1
	Low	EkcFK	1	2	1	IPI00468834.4	K2(Acetyl); C3(Carbamidomethyl)	0.2182	0.428606	0	1	753.367	9.10849	54.6537	1
	Low	nDmEQmK	1	2	1	IPI00468834.4	N1(Deamidated); M3(Oxidation); M6(Oxidation)	0.1765	0.419553	0	1	928.364	26.7224	18.6083	0
	Low	nDmEQmk	1	2	1	IPI00468834.4	N1(Deamidated); M3(Oxidation); M6(Oxidation); K7(Acetyl)	0.3226	0.418643	0	1	970.372	23.358	16.512	0
	Low	nDmEQMk	1	2	1	IPI00468834.4	N1(Deamidated); M3(Oxidation); K7(Acetyl)	0.1765	0.418036	0	1	954.379	25.712	16.343	0
	Low	DHDYR	1	2	1	IPI00468834.4		0	0.410562	0	1	705.278	-24.2985	52.2619	0
IPI00890309.1	major urinary protein 10	13.0128	11.11	32	1	2	10	180	20.6682	5.021
	A2	Sequence	# PSMs	# Proteins	# Protein Groups	Protein Group Accessions	Modifications	ΔCn	XCorr	Probability	Charge	MH+ [Da]	ΔM [ppm]	RT [min]	# Missed Cleavages
	High	TDYDNFLMAHLINEK	3	32	1	IPI00890309.1		0	3.80229	0	3	1823.86	-1.88275	48.5763	0
	Low	TDYDNFLmAHLINEK	1	32	1	IPI00890309.1	M8(Oxidation)	0	3.14362	0	3	1839.86	-1.42475	44.1985	0
	Low	TDYDnFLMAHLInEK	1	32	1	IPI00890309.1	N5(Deamidated); N13(Deamidated)	0.2171	1.01166	0	2	1825.87	22.9223	48.4317	0
	Low	SLVLK	5	3	1	IPI00890309.1		0	0.627441	0	1	559.383	2.74102	80.0669	0
IPI00956982.1	calcium-binding mitochondrial carrier protein Aralar2 isoform 2	12.6211	15.41	3	1	10	35	675	74.2917	8.60205
	A2	Sequence	# PSMs	# Proteins	# Protein Groups	Protein Group Accessions	Modifications	ΔCn	XCorr	Probability	Charge	MH+ [Da]	ΔM [ppm]	RT [min]	# Missed Cleavages
	High	TVELLSGVVDQTK	2	3	1	IPI00956982.1		0	2.93684	0	2	1388.76	-1.38485	42.014	0
	Low	DLGFFGIYkGAK	2	3	1	IPI00956982.1	K9(Acetyl)	0	2.46595	0	2	1357.72	3.06365	52.3784	1
	Low	TRMQNqRSTGSFVGELMYk	2	3	1	IPI00956982.1	Q6(Deamidated); K19(Acetyl)	0.1896	2.18122	0	3	2276.12	18.1615	41.5119	2
	Low	GLLPQLLGVAPEkAIK	2	3	1	IPI00956982.1	K13(Acetyl)	0	1.58745	0	2	1689.03	-1.92936	52.8027	1
	Low	LAVATFAGIENK	1	3	1	IPI00956982.1		0.0368	1.57346	0	1	1233.69	2.77588	36.8065	0
	Low	QAFVQRDNAKTGK	1	3	1	IPI00956982.1		0.1935	1.25259	0	2	1462.77	-4.42338	29.4738	2
	Low	TRMqnQRSTGSFVGELMYK	1	3	1	IPI00956982.1	Q4(Deamidated); N5(Deamidated)	0.2092	1.21379	0	2	2235.07	6.51228	41.8229	2
	Low	qAFVqRDNAkTGK	3	3	1	IPI00956982.1	Q1(Deamidated); Q5(Deamidated); K10(Acetyl)	0.0377	1.01559	0	2	1506.72	-24.1166	28.3042	2
	Low	nSFDcFkK	1	3	1	IPI00956982.1	N1(Deamidated); C5(Carbamidomethyl); K7(Acetyl)	0.243	0.811954	0	2	1088.48	4.89866	26.7802	1
	Low	VALTk	2	2	1	IPI00956982.1	K5(Acetyl)	0	0.603988	0	1	573.368	13.2896	97.2251	0
	Low	NSFDcFK	9	3	1	IPI00956982.1	C5(Carbamidomethyl)	0	0.54785	0	1	917.365	-18.444	16.8585	0
	Low	nSFDcFK	8	3	1	IPI00956982.1	N1(Deamidated); C5(Carbamidomethyl)	0	0.494188	0	1	918.353	-14.6437	14.7806	0
	Low	DkFMHK	1	3	1	IPI00956982.1	K2(Acetyl)	0.1695	0.491636	0	1	847.438	28.7617	72.5039	1
IPI00990623.1	Putative uncharacterized protein	12.5628	18.62	2	1	13	21	795	88.6932	8.60205
	A2	Sequence	# PSMs	# Proteins	# Protein Groups	Protein Group Accessions	Modifications	ΔCn	XCorr	Probability	Charge	MH+ [Da]	ΔM [ppm]	RT [min]	# Missed Cleavages
	Medium	FkDVAGcEEAK	2	2	1	IPI00990623.1	K2(Acetyl); C7(Carbamidomethyl)	0	2.62952	0	2	1295.59	-0.961317	28.445	1
	Low	kVTqSAYAQIVQFGMnEKVGqISFDLPR	2	2	1	IPI00990623.1	K1(Acetyl); Q4(Deamidated); N16(Deamidated); Q21(Deamidated)	0.054	2.62782	0	4	3199.56	-10.7111	45.8441	2
	Low	kEPQPSGPqPSGGAGGGGGkR	3	2	1	IPI00990623.1	K1(Acetyl); Q9(Deamidated); K20(Acetyl)	0	2.51534	0	3	1990.96	-0.965147	33.2698	2
	Low	kVTQSAYAqIVQFGMnEk	1	2	1	IPI00990623.1	K1(Acetyl); Q9(Deamidated); N16(Deamidated); K18(Acetyl)	0.2018	1.81764	0	3	2127.97	-28.2882	34.3345	1
	Low	KEPQPSGPQPSGGAGGGGGkR	1	2	1	IPI00990623.1	K20(Acetyl)	0.1371	1.51166	0	3	1947.93	-14.735	32.5172	2
	Low	NPkqYqDLGAKIPK	1	2	1	IPI00990623.1	K3(Acetyl); Q4(Deamidated); Q6(Deamidated)	0.1242	1.41279	0	2	1643.88	6.80792	44.4406	2
	Low	qIFIGPPDIK	1	2	1	IPI00990623.1	Q1(Deamidated)	0.2216	1.37459	0	2	1128.6	-26.5587	20.8584	0
	Low	kTqVLQPEEKk	2	2	1	IPI00990623.1	K1(Acetyl); Q3(Deamidated); K11(Acetyl)	0.2119	0.930812	0	2	1412.73	-21.405	37.3463	2
	Low	kASEPK	1	2	1	IPI00990623.1	K1(Acetyl)	0	0.764367	0	1	701.394	15.5869	41.2446	1
	Low	kADVEk	1	2	1	IPI00990623.1	K1(Acetyl); K6(Acetyl)	0.2917	0.683044	0	1	773.41	7.87929	49.0873	1
	Low	IPKGAILTGPPGTGKTLLAk	1	2	1	IPI00990623.1	K20(Acetyl)	0.1829	0.665218	0	3	1975.23	17.6888	30.2919	2
	Low	GKGLGYAqYLPK	1	2	1	IPI00990623.1	Q8(Deamidated)	0.125	0.560175	0	2	1295.71	9.9332	56.4187	1
	Low	GGcR	3	2	1	IPI00990623.1	C3(Carbamidomethyl)	0	0.531098	0	1	449.188	-9.89549	71.122	0
	Low	mcmTLGGR	1	2	1	IPI00990623.1	M1(Oxidation); C2(Carbamidomethyl); M3(Oxidation)	0.15	0.51226	0	1	957.372	-24.4745	16.0366	0
IPI00115866.3	Isoform 1 of Hydroxyacylglutathione hydrolase, mitochondrial	12.4728	33.66	3	1	11	17	309	34.0625	7.75244
	A2	Sequence	# PSMs	# Proteins	# Protein Groups	Protein Group Accessions	Modifications	ΔCn	XCorr	Probability	Charge	MH+ [Da]	ΔM [ppm]	RT [min]	# Missed Cleavages
	High	HVEPGNAAIQEK	1	3	1	IPI00115866.3		0	3.2449	0	2	1292.66	-0.417917	19.0851	0
	Low	LTTVLTTHHHWDHAGGNEkLVK	2	2	1	IPI00115866.3	K19(Acetyl)	0	3.1791	0	4	2536.3	-0.791201	33.0315	1
	Low	EkDQFKVPR	1	3	1	IPI00115866.3	K2(Acetyl)	0	2.62477	0	3	1188.64	0.902277	28.8339	2
	Low	FARHVEPGnAAIqEKLAWAk	1	3	1	IPI00115866.3	N9(Deamidated); Q13(Deamidated); K20(Acetyl)	0.0794	1.96821	0	3	2280.16	-7.24448	26.6517	2
	Low	kNLTVqQDImk	2	2	1	IPI00115866.3	K1(Acetyl); Q6(Deamidated); M10(Oxidation); K11(Acetyl)	0.4448	1.75827	0	2	1418.69	-18.1343	29.4166	1
	Low	EkDqFkVPR	1	3	1	IPI00115866.3	K2(Acetyl); Q4(Deamidated); K6(Acetyl)	0	1.6658	0	2	1231.62	-11.4191	33.1559	2
	Low	ALLEVLGRLPPDTk	1	3	1	IPI00115866.3	K14(Acetyl)	0.0427	1.12085	0	2	1563.92	6.9556	34.3694	1
	Low	kHHVK	1	2	1	IPI00115866.3	K1(Acetyl)	0.0648	1.00659	0	1	690.416	16.9963	27.1286	1
	Low	EkDQFk	1	3	1	IPI00115866.3	K2(Acetyl); K6(Acetyl)	0.275	0.869351	0	1	878.425	-1.02541	59.0253	1
	Low	FYEGTADEMYk	1	3	1	IPI00115866.3	K11(Acetyl)	0	0.627157	0	2	1395.56	-12.0983	14.8115	0
	Low	IGALTHK	1	3	1	IPI00115866.3		0.2597	0.569595	0	1	739.454	10.4484	46.013	0
	Low	MVLGR	2	2	1	IPI00115866.3		0.1692	0.544258	0	1	575.328	-10.1605	73.5919	0
	Low	FYEGTADEmYk	2	3	1	IPI00115866.3	M9(Oxidation); K11(Acetyl)	0	0.528206	0	1	1411.53	-28.2832	23.9698	0
IPI00116192.1	Thioredoxin-dependent peroxide reductase, mitochondrial	12.2054	21.01	1	1	6	12	257	28.1094	7.57666
	A2	Sequence	# PSMs	# Proteins	# Protein Groups	Protein Group Accessions	Modifications	ΔCn	XCorr	Probability	Charge	MH+ [Da]	ΔM [ppm]	RT [min]	# Missed Cleavages
	High	GTAVVNGEFkELSLDDFK	2	1	1	IPI00116192.1	K10(Acetyl)	0	2.99302	0	2	2011	-1.13621	51.0715	1
	Low	GTAVVNGEFK	1	1	1	IPI00116192.1		0	2.3879	0	2	1021.53	0.972947	26.5857	0
	Low	ELSLDDFkGK	4	1	1	IPI00116192.1	K8(Acetyl)	0	2.34743	0	2	1193.6	-0.204794	43.2798	1
	Low	GLFIIDPNGVVK	1	1	1	IPI00116192.1		0	2.17158	0	2	1271.74	6.63576	47.8589	0
	Low	kNGGLGHmnITLLSDITKqISR	2	1	1	IPI00116192.1	K1(Acetyl); M8(Oxidation); N9(Deamidated); Q19(Deamidated)	0.1408	1.83314	0	3	2456.21	-28.4011	48.4026	2
	Low	NGGLGHmnITLLSDITK	2	1	1	IPI00116192.1	M7(Oxidation); N8(Deamidated)	0.0331	1.75072	0	3	1800.95	16.1311	45.6506	0
IPI00228883.2	Na(+)/H(+) exchange regulatory cofactor NHE-RF3	11.9416	30.44	1	1	11	15	519	56.4636	5.42725
	A2	Sequence	# PSMs	# Proteins	# Protein Groups	Protein Group Accessions	Modifications	ΔCn	XCorr	Probability	Charge	MH+ [Da]	ΔM [ppm]	RT [min]	# Missed Cleavages
	Medium	HVTLLVcGK	1	1	1	IPI00228883.2	C7(Carbamidomethyl)	0	2.76013	0	2	1026.58	3.16996	26.7884	0
	Low	HVTLLVcGKmAYSYFQAkk	1	1	1	IPI00228883.2	C7(Carbamidomethyl); M10(Oxidation); K18(Acetyl); K19(Acetyl)	0.4705	2.51352	0	4	2344.11	-29.4303	26.8011	2
	Low	nqVDLKELDQSqREAALnDK	1	1	1	IPI00228883.2	N1(Deamidated); Q2(Deamidated); Q12(Deamidated); N18(Deamidated)	0.0849	2.37453	0	3	2318.14	17.0378	33.2213	2
	Low	HVTLLVcGKmAYSYFqAkk	1	1	1	IPI00228883.2	C7(Carbamidomethyl); M10(Oxidation); Q16(Deamidated); K18(Acetyl); K19(Acetyl)	0.6116	2.27989	0	3	2345.12	-18.6921	26.8275	2
	Low	AGPEQKGQIIKDIEPGSPAEAAGLK	1	1	1	IPI00228883.2		0.0864	2.01358	0	3	2504.38	16.2414	40.4223	2
	Low	TIQGKKGVYLTDIMPQGVAmk	1	1	1	IPI00228883.2	M20(Oxidation); K21(Acetyl)	0.2884	1.52685	0	3	2336.3	28.2731	36.7471	2
	Low	KGGDqTTLLVLDk	1	1	1	IPI00228883.2	Q5(Deamidated); K13(Acetyl)	0.1471	1.16195	0	2	1430.79	13.194	41.4009	1
	Low	KGSnGYGFYLRAGPEQk	1	1	1	IPI00228883.2	N4(Deamidated); K17(Acetyl)	0	1.13237	0	2	1914.89	-21.1143	50.5345	2
	Low	ETASLKLLPHQPR	2	1	1	IPI00228883.2		0	1.05856	0	2	1489.86	7.09943	37.6638	1
	Low	EVQqGGPADk	2	1	1	IPI00228883.2	Q4(Deamidated); K10(Acetyl)	0	0.974694	0	2	1071.5	1.76172	25.2571	0
	Low	DIEPGSPAEAAGLknNDLVVAVNGKSVEALDHDGVVEmIR	2	1	1	IPI00228883.2	K14(Acetyl); N15(Deamidated); M38(Oxidation)	0.1414	0.849771	0	3	4188.01	-15.3588	25.6889	2
	Low	AGPEQk	1	1	1	IPI00228883.2	K6(Acetyl)	0.0545	0.515106	0	1	671.32	-23.1525	98.5069	0
IPI00323674.6	U4/U6.U5 tri-snRNP-associated protein 1	11.0488	23.2	1	1	18	26	806	90.8304	5.8208
	A2	Sequence	# PSMs	# Proteins	# Protein Groups	Protein Group Accessions	Modifications	ΔCn	XCorr	Probability	Charge	MH+ [Da]	ΔM [ppm]	RT [min]	# Missed Cleavages
	High	HRGEkEAAGTTAAAGTGGTTEQPPR	2	1	1	IPI00323674.6	K5(Acetyl)	0	4.57213	0	4	2493.21	0.337946	23.2623	2
	Low	LEQGGmADGLRERELEEIR	1	1	1	IPI00323674.6	M6(Oxidation)	0.2615	2.09435	0	3	2217.03	-26.4134	24.5963	2
	Low	VkAPnKSLPSAVYcIEDk	1	1	1	IPI00323674.6	K2(Acetyl); N5(Deamidated); C14(Carbamidomethyl); K18(Acetyl)	0.1747	1.88716	0	3	2104.06	-2.82654	32.5516	2
	Low	LEQGGmADGLRER	2	1	1	IPI00323674.6	M6(Oxidation)	0	1.8779	0	3	1447.72	18.0862	22.1911	1
	Low	KLDEEALLkK	2	1	1	IPI00323674.6	K9(Acetyl)	0	1.25064	0	2	1228.69	-20.9849	45.9104	2
	Low	RGAEAEAR	1	1	1	IPI00323674.6		0	1.1968	0	1	859.458	23.4341	40.7711	1
	Low	LRLqAQSLSSVGPR	1	1	1	IPI00323674.6	Q4(Deamidated)	0.2436	1.18093	0	2	1512.89	25.6277	35.1664	1
	Low	LGLKPLEVNAVKk	5	1	1	IPI00323674.6	K13(Acetyl)	0	1.17718	0	2	1450.93	22.8573	39.2973	1
	Low	EEPVAADVInPmALR	1	1	1	IPI00323674.6	N10(Deamidated); M12(Oxidation)	0.1333	1.16702	0	2	1641.86	28.626	54.5441	0
	Low	SSGGGSSGGERRk	1	1	1	IPI00323674.6	K13(Acetyl)	0.12	1.10034	0	2	1263.59	-11.9799	55.5177	2
	Low	qLQQLQQLR	1	1	1	IPI00323674.6	Q1(Deamidated)	0.1284	0.954206	0	2	1155.63	-13.9159	49.726	0
	Low	KLESRQR	1	1	1	IPI00323674.6		0.1981	0.851086	0	2	916.552	21.5135	26.1791	2
	Low	LGLKPLEVNAVKKEAGTk	1	1	1	IPI00323674.6	K18(Acetyl)	0.3619	0.669477	0	3	1937.14	-4.09383	100.096	2
	Low	VARVKAPNk	2	1	1	IPI00323674.6	K9(Acetyl)	0	0.663463	0	2	1024.64	10.148	101.028	2
	Low	QRGWEEEEDPER	1	1	1	IPI00323674.6		0.4474	0.627228	0	2	1559.63	-27.1622	47.1212	1
	Low	LLNqkLGkIk	1	1	1	IPI00323674.6	Q4(Deamidated); K5(Acetyl); K8(Acetyl); K10(Acetyl)	0.1111	0.555152	0	2	1281.77	-8.63897	54.701	2
	Low	QLSHR	1	1	1	IPI00323674.6		0.2985	0.473156	0	1	640.361	12.467	74.2029	0
	Low	KRSR	1	3	2	IPI00323674.6;IPI00134457.3		0.2881	0.422721	0	1	546.362	27.8632	74.7058	2
IPI00608012.1	Isoform 1 of Zinc finger protein 638	11.0066	20.66	3	2	38	73	1960	217.999	6.88818
	A2	Sequence	# PSMs	# Proteins	# Protein Groups	Protein Group Accessions	Modifications	ΔCn	XCorr	Probability	Charge	MH+ [Da]	ΔM [ppm]	RT [min]	# Missed Cleavages
	High	DIAEkVILDEKEEDEFNVK	2	3	1	IPI00608012.1	K5(Acetyl)	0	4.29304	0	3	2305.14	-3.46809	47.9102	2
	High	DIAEkVILDEK	2	3	1	IPI00608012.1	K5(Acetyl)	0	3.0551	0	2	1314.71	-2.64604	43.7564	1
	Low	LDSFSQVGPGSETVTqKDLK	1	3	1	IPI00608012.1	Q16(Deamidated)	0.0654	2.00386	0	3	2137.12	25.5303	29.8598	1
	Low	knDLELGKGSTFSPDLk	1	3	1	IPI00608012.1	K1(Acetyl); N2(Deamidated); K17(Acetyl)	0.0531	1.95527	0	3	1933.96	-8.19017	33.4189	2
	Low	VILQLESPESALSmYNFLK	1	3	1	IPI00608012.1	M14(Oxidation)	0	1.74354	0	4	2198.18	17.1376	26.9205	0
	Low	kNDLELGkGSTFSPDLk	1	3	1	IPI00608012.1	K1(Acetyl); K8(Acetyl); K17(Acetyl)	0.1111	1.67714	0	3	1975.04	19.3611	31.3045	2
	Low	QSSVTQVTEqSPK	3	3	1	IPI00608012.1	Q10(Deamidated)	0	1.65458	0	2	1419.68	-11.5309	39.4747	0
	Low	SLSSVKSDSHLGAYSAHK	1	3	1	IPI00608012.1		0.2146	1.60643	0	3	1873.91	-15.8186	32.5392	1
	Low	LEKIIAAIREkPIESSVIK	3	3	1	IPI00608012.1	K11(Acetyl)	0	1.43997	0	3	2179.36	25.5039	35.257	2
	Low	LGkSSPSQKVAEPTK	1	1	1	IPI00608012.1	K3(Acetyl)	0.2099	1.42892	0	3	1598.89	11.8117	44.1568	2
	Low	NkDSnKPVTVPANSEIK	1	3	1	IPI00608012.1	K2(Acetyl); N5(Deamidated)	0.3733	1.40743	0	3	1883.99	8.00155	44.7352	1
	Low	EALkISPSPELnLk	1	3	1	IPI00608012.1	K4(Acetyl); N12(Deamidated); K14(Acetyl)	0.1067	1.34158	0	2	1623.84	-29.8296	41.7087	1
	Low	QnPLKGKR	3	3	1	IPI00608012.1	N2(Deamidated)	0.2174	1.25912	0	3	941.546	-7.68094	21.1261	2
	Low	YIYRPRSRSPR	1	3	1	IPI00608012.1		0.2583	1.11523	0	3	1450.77	-24.4748	73.2017	2
	Low	APNPPGMRPPGPFVRPGSMGLPRFYPAGRAR	1	3	1	IPI00608012.1		0	1.09248	0	3	3303.75	5.90877	50.4154	2
	Low	kETDASKTmETVSSSSSAK	1	3	1	IPI00608012.1	K1(Acetyl); M9(Oxidation)	0.1121	1.0289	0	3	2031.89	-25.8665	16.8935	2
	Low	kPqNK	3	3	1	IPI00608012.1	K1(Acetyl); Q3(Deamidated)	0.3194	0.980229	0	2	657.361	6.45786	24.316	0
	Low	ATVVSSPk	1	3	1	IPI00608012.1	K8(Acetyl)	0.1038	0.951483	0	1	830.474	14.854	37.9105	0
	Low	SAGSVKSVVTVAAk	2	3	1	IPI00608012.1	K14(Acetyl)	0	0.929954	0	2	1345.8	23.5654	61.9194	1
	Low	DSNKPVTVPAnSEIKASSEDkATGK	1	3	1	IPI00608012.1	N11(Deamidated); K21(Acetyl)	0.381	0.913736	0	2	2616.32	6.8403	56.0583	2
	Low	SVVTVAAkGkASIK	1	3	1	IPI00608012.1	K8(Acetyl); K10(Acetyl)	0.0745	0.869041	0	2	1442.89	19.496	48.7581	2
	Low	DSEPDEK	9	3	1	IPI00608012.1		0.1224	0.858249	0	1	819.33	-8.24483	17.229	0
	Low	SAGSVKSVVTVAAKGK	1	3	1	IPI00608012.1		0.0769	0.843825	0	3	1488.91	23.1706	59.8894	2
	Low	kEnETPR	2	3	1	IPI00608012.1	K1(Acetyl); N3(Deamidated)	0.4173	0.811803	0	2	916.421	-17.5522	16.2478	1
	Low	RAVDPK	1	3	1	IPI00608012.1		0.0941	0.774835	0	1	685.39	-13.2999	53.9942	1
	Low	RSHSPSPRHSR	1	3	1	IPI00608012.1		0.2048	0.655711	0	2	1303.66	-7.51107	63.3177	2
	Low	DDSNNkALALQNTK	1	3	1	IPI00608012.1	K6(Acetyl)	0.2442	0.65035	0	2	1573.82	25.1034	58.7286	1
	Low	AMAnHck	9	3	1	IPI00608012.1	N4(Deamidated); C6(Carbamidomethyl); K7(Acetyl)	0.2262	0.645401	0	1	874.336	-21.2352	19.4415	0
	Low	SHSPSPRHSR	1	3	1	IPI00608012.1		0.2809	0.643812	0	2	1147.55	-17.2157	49.5897	1
	Low	kPSDIkkSSASALK	1	3	1	IPI00608012.1	K1(Acetyl); K6(Acetyl); K7(Acetyl)	0.1111	0.639393	0	2	1585.9	12.8859	59.9144	2
	Low	AMANHcK	1	3	1	IPI00608012.1	C6(Carbamidomethyl)	0.0588	0.636351	0	1	831.336	-29.4394	14.9858	0
	Low	mSGLHISGqSVLEPVK	1	3	1	IPI00608012.1	M1(Oxidation); Q9(Deamidated)	0.1644	0.614987	0	1	1698.84	-22.0674	23.7425	0
	Low	DITK	5	3	1	IPI00608012.1		0	0.585152	0	1	476.265	-14.2816	80.728	0
	Low	FnPR	2	3	1	IPI00608012.1	N2(Deamidated)	0	0.54486	0	1	534.281	26.7177	70.0886	0
	Low	HLAAKTPMkR	1	2	1	IPI00608012.1	K9(Acetyl)	0.3571	0.543373	0	2	1194.7	22.7029	49.3979	2
	Low	SKPTQIGVNR	1	3	1	IPI00608012.1		0.2687	0.490815	0	2	1099.63	3.87853	60.4766	0
	Low	ADKK	1	1	1	IPI00608012.1		0.25	0.452767	0	1	461.273	2.71101	86.6867	1
	Low	SPYR	1	3	1	IPI00608012.1		0	0.443312	0	1	522.252	-28.8503	63.3461	0
	Low	FISk	1	3	1	IPI00608012.1	K4(Acetyl)	0.3231	0.435122	0	1	536.309	2.77996	33.1436	0
	Low	TPMK	1	2	1	IPI00608012.1		0.322	0.404736	0	1	476.265	22.9876	80.728	0
IPI00320847.10	3-hydroxyacyl-CoA dehydrogenase type-2	10.6555	20.31	3	2	3	6	261	27.4016	8.41162
	A2	Sequence	# PSMs	# Proteins	# Protein Groups	Protein Group Accessions	Modifications	ΔCn	XCorr	Probability	Charge	MH+ [Da]	ΔM [ppm]	RT [min]	# Missed Cleavages
	HIgh	VVTIAPGLFATPLLTTLPEkVR	2	3	1	IPI00320847.10	K20(Acetyl)	0	4.40633	0	3	2378.41	-0.183585	60.5797	1
	High	kLGEScIFAPAnVTSEK	1	3	1	IPI00320847.10	K1(Acetyl); C6(Carbamidomethyl); N12(Deamidated)	0	4.08819	0	2	1893.96	17.2579	42.3635	1
	Low	VINVnLIGTFNVIR	2	2	1	IPI00320847.10	N5(Deamidated)	0.0079	1.24789	0	2	1572.95	22.6209	34.2696	0
	Low	VINVNLIGTFNVIR	1	2	1	IPI00320847.10		0.2901	1.15317	0	2	1571.92	-5.31622	34.3976	0
IPI00122815.3	Putative uncharacterized protein	10.5721	16.31	2	2	10	15	509	57.0228	4.88135
	A2	Sequence	# PSMs	# Proteins	# Protein Groups	Protein Group Accessions	Modifications	ΔCn	XCorr	Probability	Charge	MH+ [Da]	ΔM [ppm]	RT [min]	# Missed Cleavages
	High	HNQLPLVIEFTEQTAPK	1	2	1	IPI00122815.3		0	3.6438	0	3	1965.05	1.9671	46.5001	0
	Medium	HNQLPLVIEFTEqTAPK	3	2	1	IPI00122815.3	Q13(Deamidated)	0	3.55024	0	3	1966.06	18.3538	46.4626	0
	High	THILLFLPK	1	2	1	IPI00122815.3		0	3.37811	0	2	1081.68	-0.399472	41.9781	0
	Low	kSNFEEALAAHk	1	2	1	IPI00122815.3	K1(Acetyl); K12(Acetyl)	0.2176	1.5069	0	2	1428.68	-24.6018	34.0676	1
	Low	MLSR	1	3	2	IPI00341282.2;IPI00122815.3		0	1.10628	0	1	506.275	-0.337099	26.1363	0
	Low	NNFEGEITk	1	2	1	IPI00122815.3	K9(Acetyl)	0.1263	0.832456	0	2	1093.49	-25.3752	44.3532	0
	Low	SNFEEALAAHK	1	2	1	IPI00122815.3		0.1979	0.769248	0	2	1216.58	-13.8308	49.6077	0
	Low	AVKDEL	1	2	1	IPI00122815.3		0.3534	0.746098	0	1	674.353	-27.4584	47.2864	1
	Low	LGETYk	1	2	1	IPI00122815.3	K6(Acetyl)	0	0.695223	0	1	752.404	27.9746	55.7627	0
	Low	KFDEGR	1	2	1	IPI00122815.3		0.1923	0.630055	0	1	751.39	22.2313	47.5878	1
	Low	kFDEGR	1	2	1	IPI00122815.3	K1(Acetyl)	0	0.585486	0	1	793.384	0.583732	46.891	1
	Low	ALAPEYAKAAAKLK	1	1	1	IPI00122815.3		0.194	0.537786	0	3	1444.88	20.1266	59.3263	2
	Low	LGETYK	1	2	1	IPI00122815.3		0	0.500619	0	1	710.368	-5.5032	98.6545	0
IPI00775978.1	Uncharacterized protein	10.444	11.12	4	1	10	11	881	95.6262	4.71631
	A2	Sequence	# PSMs	# Proteins	# Protein Groups	Protein Group Accessions	Modifications	ΔCn	XCorr	Probability	Charge	MH+ [Da]	ΔM [ppm]	RT [min]	# Missed Cleavages
	High	DKPVPLPAPEMTVkQER	2	4	1	IPI00775978.1	K14(Acetyl)	0	5.45219	0	3	1977.04	-1.34157	39.0791	1
	Low	kATDAAYQARqAVK	1	4	1	IPI00775978.1	K1(Acetyl); Q11(Deamidated)	0.1341	1.41948	0	2	1563.82	4.79829	34.6243	2
	Low	cAIEADmKmkk	1	3	1	IPI00775978.1	C1(Carbamidomethyl); M7(Oxidation); M9(Oxidation); K10(Acetyl); K11(Acetyl)	0.0759	1.3397	0	2	1440.65	1.20051	47.0881	2
	Low	STAEFqR	1	4	1	IPI00775978.1	Q6(Deamidated)	0.2436	1.17928	0	2	839.388	-2.201	19.4815	0
	Low	MLGQkATPPPSPLLSELLKK	1	3	1	IPI00775978.1	K5(Acetyl)	0.3314	1.13486	0	3	2190.32	28.6423	33.015	2
	Low	kNIEnGLIR	1	4	1	IPI00775978.1	K1(Acetyl); N5(Deamidated)	0.0408	0.936974	0	3	1099.61	-3.65608	69.9164	1
	Low	qAVkTPPRR	1	4	1	IPI00775978.1	Q1(Deamidated); K4(Acetyl)	0.1236	0.783272	0	2	1095.66	26.6536	60.6033	2
	Low	IWKkAIMLVWR	1	4	1	IPI00775978.1	K4(Acetyl)	0.4018	0.668084	0	2	1485.91	25.9828	37.9155	2
	Low	QAVkTPPR	1	4	1	IPI00775978.1	K4(Acetyl)	0.2222	0.490871	0	2	938.552	10.8169	49.8854	1
	Low	KVIK	1	4	1	IPI00775978.1		0.0833	0.442676	0	1	487.372	24.0216	63.4186	1
IPI00308885.6	Isoform 1 of 60 kDa heat shock protein, mitochondrial	10.374	19.02	2	1	7	50	573	60.9174	6.17627
	A2	Sequence	# PSMs	# Proteins	# Protein Groups	Protein Group Accessions	Modifications	ΔCn	XCorr	Probability	Charge	MH+ [Da]	ΔM [ppm]	RT [min]	# Missed Cleavages
	High	IQEITEqLDITTSEYEKEkLNER	6	2	1	IPI00308885.6	Q7(Deamidated); K19(Acetyl)	0	6.11473	0	3	2852.42	6.48981	46.9653	2
	Low	cIPALDSLkPAnEDQK	4	2	1	IPI00308885.6	C1(Carbamidomethyl); K9(Acetyl); N12(Deamidated)	0	2.25462	0	2	1841.92	13.1334	42.8083	0
	Low	EEkDPGmGAMGGmGGGMGGGMF	19	2	1	IPI00308885.6	K3(Acetyl); M7(Oxidation); M13(Oxidation)	0	2.00467	0	3	2134.85	25.2782	35.5675	1
	Low	EEKDPGMGAMGGmGGGMGGGmF	11	2	1	IPI00308885.6	M13(Oxidation); M21(Oxidation)	0	1.73782	0	3	2092.78	-4.68783	30.387	1
	Low	EEkDPGmGAMGGMGGGmGGGmF	4	2	1	IPI00308885.6	K3(Acetyl); M7(Oxidation); M17(Oxidation); M21(Oxidation)	0.1716	1.68607	0	3	2150.82	12.2727	34.7755	1
	Low	DIGNIISDAmK	3	1	1	IPI00308885.6	M10(Oxidation)	0.0288	1.34789	0	2	1192.57	-14.9009	21.9517	0
	Low	GRTVIIEQSWGSPK	1	1	1	IPI00308885.6		0.1778	1.10913	0	2	1557.84	1.47932	47.0245	1
	Low	IGIEIIkRALk	1	2	1	IPI00308885.6	K7(Acetyl); K11(Acetyl)	0.4658	0.780801	0	2	1337.88	21.6533	34.7949	2
	Low	nAGVEGSLIVEK	1	2	1	IPI00308885.6	N1(Deamidated)	0.1818	0.724776	0	1	1216.64	2.25875	25.088	0
IPI00788396.1	ATP-dependent Clp protease ATP-binding subunit clpX-like, mitochondrial isoform 2	10.1697	24.03	3	1	13	29	620	67.2937	7.54736
	A2	Sequence	# PSMs	# Proteins	# Protein Groups	Protein Group Accessions	Modifications	ΔCn	XCorr	Probability	Charge	MH+ [Da]	ΔM [ppm]	RT [min]	# Missed Cleavages
	High	SGESNTHQDIEEkDR	1	3	1	IPI00788396.1	K13(Acetyl)	0	4.23516	0	3	1786.79	1.37329	21.5295	1
	High	SGESnTHQDIEEkDR	2	3	1	IPI00788396.1	N5(Deamidated); K13(Acetyl)	0	3.8567	0	3	1787.78	7.10404	21.5115	1
	Low	knEkYLGFGTPSNLGK	8	3	1	IPI00788396.1	K1(Acetyl); N2(Deamidated); K4(Acetyl)	0	1.94119	0	3	1837.9	-18.3912	16.6157	2
	Low	EPESAAEAVkLAFqQKPPPPPk	2	3	1	IPI00788396.1	K10(Acetyl); Q14(Deamidated); K22(Acetyl)	0.125	1.88754	0	4	2444.27	-1.89883	33.1532	1
	Low	EPESAAEAVKLAFQQKPPPPPK	1	3	1	IPI00788396.1		0.1869	1.7422	0	3	2359.32	21.8986	42.9374	1
	Low	SnILLLGPTGSGKTLLAQTLAk	3	3	1	IPI00788396.1	N2(Deamidated); K22(Acetyl)	0.1667	1.70276	0	3	2239.24	-21.5128	32.4408	1
	Low	kVLSVAVYNHYK	1	3	1	IPI00788396.1	K1(Acetyl)	0.0156	1.26462	0	2	1462.78	-18.5828	36.4077	1
	Low	kSGSGnSGKGGNQLR	3	3	1	IPI00788396.1	K1(Acetyl); N6(Deamidated)	0.04	1.20137	0	2	1489.77	25.0511	39.3527	2
	Low	KSIIKEPESAAEAVK	1	3	1	IPI00788396.1		0.2313	1.03251	0	3	1599.93	19.6063	16.3065	2
	Low	KSVTEGSSK	1	3	1	IPI00788396.1		0.4036	0.990128	0	2	922.499	16.4909	25.1987	1
	Low	VLSVAVYnHYK	1	3	1	IPI00788396.1	N8(Deamidated)	0.3256	0.874019	0	2	1293.7	9.51168	40.9635	0
	Low	GGEVLDSSqDDIK	1	3	1	IPI00788396.1	Q9(Deamidated)	0.2719	0.827379	0	3	1363.66	28.8411	63.7815	0
	Low	SGESNTHQDIEEK	1	3	1	IPI00788396.1		0.2262	0.653385	0	2	1473.6	-29.5899	18.2437	0
	Low	DGAnkDGSGDGnkK	2	3	1	IPI00788396.1	N4(Deamidated); K5(Acetyl); N12(Deamidated); K13(Acetyl)	0.2568	0.551143	0	2	1448.58	-21.3754	15.1668	2
	Low	QTSLTPR	1	3	1	IPI00788396.1		0.3165	0.536388	0	1	802.462	25.3294	62.9686	0
IPI00133284.1	ES1 protein homolog, mitochondrial	10.1171	11.65	2	1	4	11	266	28.0728	8.77783
	A2	Sequence	# PSMs	# Proteins	# Protein Groups	Protein Group Accessions	Modifications	ΔCn	XCorr	Probability	Charge	MH+ [Da]	ΔM [ppm]	RT [min]	# Missed Cleavages
	Medium	GVTEAHVDQkNK	6	2	1	IPI00133284.1	K10(Acetyl)	0	2.63651	0	2	1367.69	2.16221	18.3416	1
	Low	VNkEVER	2	1	1	IPI00133284.1	K3(Acetyl)	0	2.18005	0	2	915.491	1.42432	18.6544	1
	Low	VLkEFHGAK	1	1	1	IPI00133284.1	K3(Acetyl)	0	1.60122	0	3	1070.6	-0.0167649	24.3816	1
	Low	DckVnKEVER	1	1	1	IPI00133284.1	C2(Carbamidomethyl); K3(Acetyl); N5(Deamidated)	0.1712	1.21464	0	2	1319.64	10.7985	26.5107	2
	Low	DcKVNkEVER	1	1	1	IPI00133284.1	C2(Carbamidomethyl); K6(Acetyl)	0.125	1.04516	0	2	1318.64	-3.90697	33.3431	2
IPI00134457.3	Isoform 1 of Protein SON	9.97931	11.23	9	2	31	63	2404	261.265	5.64307
	A2	Sequence	# PSMs	# Proteins	# Protein Groups	Protein Group Accessions	Modifications	ΔCn	XCorr	Probability	Charge	MH+ [Da]	ΔM [ppm]	RT [min]	# Missed Cleavages
	High	RLTDLDkAQLLEIAK	1	9	1	IPI00134457.3	K7(Acetyl)	0	3.77749	0	3	1769.02	0.139434	46.4723	2
	Medium	LTDLDkAqLLEIAK	2	9	1	IPI00134457.3	K6(Acetyl); Q8(Deamidated)	0	2.80907	0	2	1613.91	8.6185	49.2335	1
	Low	RWqPPEFLLVHDSGPDHR	1	3	1	IPI00134457.3	Q3(Deamidated)	0.1352	2.10524	0	3	2187.01	-29.9239	39.9253	1
	Low	RWQPPEFLLVHDSGPDHRK	1	3	1	IPI00134457.3		0.1096	1.95178	0	3	2314.14	-19.0453	30.0538	2
	Low	NGSPYQPncmFFLnRY	5	2	1	IPI00134457.3	N8(Deamidated); C9(Carbamidomethyl); M10(Oxidation); N14(Deamidated)	0.1031	1.73997	0	3	2025.84	-2.26124	28.6169	1
	Low	NGSPYQPncMFFLnRY	1	2	1	IPI00134457.3	N8(Deamidated); C9(Carbamidomethyl); N14(Deamidated)	0.0179	1.64789	0	3	2009.83	-11.1563	28.7927	1
	Low	SMmSSYTDR	2	8	1	IPI00134457.3	M3(Oxidation)	0	1.44164	0	3	1093.46	24.1245	27.5569	0
	Low	SmMmSYAAERSMmSSYER	1	8	1	IPI00134457.3	M2(Oxidation); M4(Oxidation); M13(Oxidation)	0.2473	1.36841	0	3	2195.82	-13.2895	36.5984	1
	Low	SmMSPMAERSMmSAYER	3	8	1	IPI00134457.3	M2(Oxidation); M12(Oxidation)	0.0952	1.32791	0	3	2026.77	-23.6938	27.8145	1
	Low	GLVAVGER	1	3	1	IPI00134457.3		0.1731	1.28752	0	1	800.442	-25.2479	37.6074	0
	Low	LAqDPYRLAqDPYR	1	8	1	IPI00134457.3	Q3(Deamidated); Q10(Deamidated)	0.0935	1.26492	0	2	1707.79	-27.1299	41.669	1
	Low	SGnFSAAMKDLSGK	1	3	1	IPI00134457.3	N3(Deamidated)	0.3006	1.1415	0	2	1413.68	9.81338	32.8811	1
	Low	SmMMSYAAERSMMSSYER	2	8	1	IPI00134457.3	M2(Oxidation)	0.2086	1.09697	0	3	2163.83	-17.7911	48.7581	1
	Low	SMmSSYSAADRSMmSSYSAADR	3	8	1	IPI00134457.3	M3(Oxidation); M14(Oxidation)	0.1121	1.02708	0	3	2423.9	-23.7386	30.6871	1
	Low	KRSSSR	1	9	1	IPI00134457.3		0	0.988681	0	1	720.431	28.0307	50.4556	2
	Low	SMmSSYSAADRSMMSSYTDR	1	8	1	IPI00134457.3	M3(Oxidation)	0.2632	0.980294	0	3	2279.86	-21.1256	29.3815	1
	Low	SMmSSYSAADRSmMSSYSAADRSMmSSYTDR	4	8	1	IPI00134457.3	M3(Oxidation); M13(Oxidation); M25(Oxidation)	0.1743	0.897201	0	4	3498.33	-10.1717	15.3982	2
	Low	SmmSmGADR	1	8	1	IPI00134457.3	M2(Oxidation); M3(Oxidation); M5(Oxidation)	0	0.843727	0	1	1033.4	25.1118	23.6611	0
	Low	kNkNR	2	8	1	IPI00134457.3	K1(Acetyl); K3(Acetyl)	0.0814	0.789692	0	1	743.399	-22.1647	47.0314	2
	Low	nKEGnk	1	3	1	IPI00134457.3	N1(Deamidated); N5(Deamidated); K6(Acetyl)	0.2571	0.782719	0	1	733.337	0.493132	63.501	1
	Low	SmmSMGADR	8	8	1	IPI00134457.3	M2(Oxidation); M3(Oxidation)	0	0.683129	0	1	1017.39	14.8096	18.6208	0
	Low	SkSR	2	2	1	IPI00134457.3	K2(Acetyl)	0.1299	0.673433	0	1	519.28	-16.5383	59.6281	1
	Low	SVLK	1	8	1	IPI00134457.3		0	0.621523	0	1	446.297	-0.954012	39.419	0
	Low	SKKNk	1	8	1	IPI00134457.3	K5(Acetyl)	0	0.592098	0	1	646.4	17.5137	61.6278	2
	Low	SMmSMGADRSmmSSYSAADRSmMSSYSAADR	4	8	1	IPI00134457.3	M3(Oxidation); M11(Oxidation); M12(Oxidation); M22(Oxidation)	0	0.56756	0	4	3422.33	3.8561	15.1723	2
	Low	SGnFSAAmK	1	3	1	IPI00134457.3	N3(Deamidated); M8(Oxidation)	0.3171	0.562184	0	1	929.379	-26.5114	21.3591	0
	Low	SmmSmGADRSMmSSYSAADR	2	8	1	IPI00134457.3	M2(Oxidation); M3(Oxidation); M5(Oxidation); M12(Oxidation)	0.4653	0.53572	0	3	2235.88	14.8158	14.4789	1
	Low	SmmSAYERSmMSPmADR	1	8	1	IPI00134457.3	M2(Oxidation); M3(Oxidation); M10(Oxidation); M14(Oxidation)	0.7213	0.509082	0	3	2044.76	-16.4995	29.0037	1
	Low	SHTPSR	1	9	1	IPI00134457.3		0.0769	0.480763	0	1	684.331	-16.373	57.6924	0
	Low	VAKK	1	9	1	IPI00134457.3		0.1154	0.46279	0	1	445.313	-0.88487	72.6644	1
	Low	TPSR	1	9	1	IPI00134457.3		0	0.444739	0	1	460.253	3.6317	58.3202	0
	Low	SmmmSYAAER	1	8	1	IPI00134457.3	M2(Oxidation); M3(Oxidation); M4(Oxidation)	0.3175	0.428325	0	1	1224.45	-18.0985	23.2218	0
	Low	SRTPLR	1	9	1	IPI00134457.3		0.2321	0.426085	0	1	729.435	-2.6581	57.2617	1
	Low	SGnFSAAMk	1	3	1	IPI00134457.3	N3(Deamidated); K9(Acetyl)	0.3636	0.424965	0	3	955.396	-24.2147	22.8316	0
	Low	KRSR	1	3	2	IPI00323674.6;IPI00134457.3		0.2881	0.422721	0	1	546.362	27.8632	74.7058	2
	Low	NkEGnk	1	3	1	IPI00134457.3	K2(Acetyl); N5(Deamidated); K6(Acetyl)	0.0667	0.41597	0	1	774.353	-12.7732	101.741	1
IPI00223444.1	Isoform 3 of Heterogeneous nuclear ribonucleoproteins C1/C2	9.74836	34.47	6	1	10	13	293	32.3029	5.08447
	A2	Sequence	# PSMs	# Proteins	# Protein Groups	Protein Group Accessions	Modifications	ΔCn	XCorr	Probability	Charge	MH+ [Da]	ΔM [ppm]	RT [min]	# Missed Cleavages
	High	NEkSEEEQSSASVK	1	6	1	IPI00223444.1	K3(Acetyl)	0	3.36105	0	2	1593.73	3.68169	22.0747	1
	Low	SEEEqSSASVKKDETnVk	3	6	1	IPI00223444.1	Q5(Deamidated); N16(Deamidated); K18(Acetyl)	0	2.86699	0	3	2038.96	13.619	24.7027	2
	Low	RSAAEmYGSSFDLDYDFQR	1	3	1	IPI00223444.1	M6(Oxidation)	0.112	2.29614	0	3	2274.01	14.5855	38.809	1
	Low	IVGcSVHK	1	6	1	IPI00223444.1	C4(Carbamidomethyl)	0	1.22418	0	1	899.473	-4.4548	35.6025	0
	Low	QKVDSLLESLEK	1	6	1	IPI00223444.1		0.1871	1.12534	0	2	1388.78	10.9208	53.377	1
	Low	IEKEqSKQAVEmK	1	2	1	IPI00223444.1	Q5(Deamidated); M12(Oxidation)	0.0427	1.11842	0	2	1564.77	-9.54195	52.0814	2
	Low	GkSGFnSk	1	6	1	IPI00223444.1	K2(Acetyl); N6(Deamidated); K8(Acetyl)	0.08	0.920302	0	1	909.416	-17.0503	42.6887	1
	Low	AAVAGEDGR	1	6	1	IPI00223444.1		0.0235	0.831115	0	1	845.432	24.3573	48.6306	0
	Low	VSGNTSR	1	6	1	IPI00223444.1		0.1628	0.719874	0	1	720.38	23.2207	54.0428	0
	Low	VSGnTSR	1	6	1	IPI00223444.1	N4(Deamidated)	0.0972	0.650875	0	1	721.349	1.4341	48.0547	0
	Low	SGFnSKSGqR	1	6	1	IPI00223444.1	N4(Deamidated); Q9(Deamidated)	0.3167	0.406744	0	1	1069.47	-19.5916	44.381	1
IPI00380742.3	Serine/threonine-protein phosphatase 6 regulatory subunit 1	9.542	6.19	1	1	4	39	856	94.4684	4.64014
	A2	Sequence	# PSMs	# Proteins	# Protein Groups	Protein Group Accessions	Modifications	ΔCn	XCorr	Probability	Charge	MH+ [Da]	ΔM [ppm]	RT [min]	# Missed Cleavages
	High	VANAVVqnAEqGPNAEqLGQLLK	13	1	1	IPI00380742.3	Q7(Deamidated); N8(Deamidated); Q11(Deamidated); Q17(Deamidated)	0	3.79465	0	3	2395.15	-22.3567	34.8337	0
	Low	VANAVVQnAEqGPNAEQLGqLLK	18	1	1	IPI00380742.3	N8(Deamidated); Q11(Deamidated); Q20(Deamidated)	0	2.64496	0	3	2394.2	-6.4549	35.7419	0
	Low	VANAVVQNAEQGPNAEqLGQLLK	2	1	1	IPI00380742.3	Q17(Deamidated)	0.1636	1.79433	0	3	2392.28	15.8956	34.5232	0
	Low	LIEqIHPSkDDNQHSnASqSLcDIIR	3	1	1	IPI00380742.3	Q4(Deamidated); K9(Acetyl); N16(Deamidated); Q19(Deamidated); C22(Carbamidomethyl)	0.1029	1.21964	0	3	3063.48	17.0247	56.2099	1
	Low	DDnqHSnASqSLcDIIR	1	1	1	IPI00380742.3	N3(Deamidated); Q4(Deamidated); N7(Deamidated); Q10(Deamidated); C13(Carbamidomethyl)	0.3231	0.875166	0	3	1976.81	-1.73023	23.8154	0
	Low	mFWK	2	1	1	IPI00380742.3	M1(Oxidation)	0.2923	0.457349	0	1	627.313	27.4266	67.7069	0
IPI00331322.3	Microsomal glutathione S-transferase 1	9.49498	40.65	3	2	5	7	155	17.5401	9.65674
	A2	Sequence	# PSMs	# Proteins	# Protein Groups	Protein Group Accessions	Modifications	ΔCn	XCorr	Probability	Charge	MH+ [Da]	ΔM [ppm]	RT [min]	# Missed Cleavages
	High	ITnkVFAnPEDcAGFGK	1	3	1	IPI00331322.3	N3(Deamidated); K4(Acetyl); N8(Deamidated); C12(Carbamidomethyl)	0	3.76392	0	2	1911.92	22.1119	41.9213	1
	Medium	IYHTIAYLTPLPqPNR	2	2	1	IPI00331322.3	Q13(Deamidated)	0	3.50207	0	3	1898.04	10.8779	41.7471	0
	Low	GLAFFVGYGVTLSMAYRLLR	2	2	1	IPI00331322.3		0	2.22899	0	3	2234.27	25.491	34.8805	1
	Low	IFVGAR	1	2	1	IPI00331322.3		0.1733	1.23788	0	2	662.399	0.588784	23.0878	0
	Low	KFVR	1	3	1	IPI00331322.3		0	0.494638	0	1	549.34	-18.781	68.4944	1
IPI00121985.1	Isoform 1 of Solute carrier organic anion transporter family member 1B2	8.99938	22.5	2	1	12	21	689	76.6782	8.67529
	A2	Sequence	# PSMs	# Proteins	# Protein Groups	Protein Group Accessions	Modifications	ΔCn	XCorr	Probability	Charge	MH+ [Da]	ΔM [ppm]	RT [min]	# Missed Cleavages
	High	TDEDKNPVTNPTTQEK	2	2	1	IPI00121985.1		0	3.8539	0	3	1816.85	-1.34932	22.1481	1
	Low	IFLAALSFSYIckALGGVImKSSITQIER	2	2	1	IPI00121985.1	C12(Carbamidomethyl); K13(Acetyl); M20(Oxidation)	0.0118	2.5123	0	6	3274.85	26.7181	38.5022	2
	Low	MDQTqHPSKAAQPLRSEK	4	2	1	IPI00121985.1	Q5(Deamidated)	0.5116	1.68419	0	3	2053.07	25.3637	50.3864	2
	Low	TLGGILAPVYYGALIDR	1	2	1	IPI00121985.1		0	1.60101	0	2	1792.01	4.90041	56.0958	0
	Low	GNHSARLGEcPRDk	1	2	1	IPI00121985.1	C10(Carbamidomethyl); K14(Acetyl)	0.2157	1.19503	0	2	1638.82	23.7287	37.3788	2
	Low	TPILLLYVALIYVmkR	1	2	1	IPI00121985.1	M14(Oxidation); K15(Acetyl)	0.302	1.03852	0	3	1964.18	9.04107	27.3768	1
	Low	LGEcPR	2	2	1	IPI00121985.1	C4(Carbamidomethyl)	0.0323	0.896295	0	1	731.362	16.1896	43.4841	0
	Low	kLmnIEFYDcScVSGSGFQK	1	2	1	IPI00121985.1	K1(Acetyl); M3(Oxidation); N4(Deamidated); C10(Carbamidomethyl); C12(Carbamidomethyl)	0.392	0.761115	0	3	2428.98	-28.2284	17.3074	1
	Low	nSETPL	1	2	1	IPI00121985.1	N1(Deamidated)	0	0.637323	0	2	661.293	-17.0683	68.0712	0
	Low	nDNK	2	2	1	IPI00121985.1	N1(Deamidated)	0.0312	0.616675	0	1	491.21	1.59079	61.3979	0
	Low	RLkLTLLGITK	2	1	1	IPI00121985.1	K3(Acetyl)	0	0.552284	0	2	1297.89	21.9843	31.1878	2
	Low	TcmK	2	2	1	IPI00121985.1	C2(Carbamidomethyl); M3(Oxidation)	0.4947	0.476058	0	1	555.241	26.1663	65.6826	0
IPI00886151.1	Protein	8.61641	27.23	2	1	6	11	191	20.9005	5.96045
	A2	Sequence	# PSMs	# Proteins	# Protein Groups	Protein Group Accessions	Modifications	ΔCn	XCorr	Probability	Charge	MH+ [Da]	ΔM [ppm]	RT [min]	# Missed Cleavages
	High	LVEEAIQcAEkIASNSK	4	2	1	IPI00886151.1	C8(Carbamidomethyl); K11(Acetyl)	0	3.32673	0	2	1931.99	6.53512	50.6415	1
	Low	IFPVEkLVEEAIQcAEK	1	2	1	IPI00886151.1	K6(Acetyl); C14(Carbamidomethyl)	0	2.566	0	3	2045.06	-2.32166	62.2504	1
	Low	REGMTAFVEK	1	2	1	IPI00886151.1		0.6898	1.11849	0	2	1167.61	25.883	23.6343	1
	Low	IVVAMAK	2	2	1	IPI00886151.1		0.2174	0.897368	0	2	731.465	22.295	22.5417	0
	Low	EmQNR	1	2	1	IPI00886151.1	M2(Oxidation)	0.2208	0.604603	0	1	693.278	-29.8802	22.8553	0
	Low	QAGLVSKIFPVEK	1	2	1	IPI00886151.1		0	0.585141	0	1	1415.84	7.02205	25.13	1
	Low	qAGLVSKIFPVEk	1	2	1	IPI00886151.1	Q1(Deamidated); K13(Acetyl)	0.0577	0.491928	0	2	1458.83	9.13981	58.8765	1
IPI00116221.2	Beta-lactamase-like protein 2	8.55229	15.97	1	1	4	15	288	32.7338	6.32861
	A2	Sequence	# PSMs	# Proteins	# Protein Groups	Protein Group Accessions	Modifications	ΔCn	XCorr	Probability	Charge	MH+ [Da]	ΔM [ppm]	RT [min]	# Missed Cleavages
	High	NINNDTTYcIkK	4	1	1	IPI00116221.2	C9(Carbamidomethyl); K11(Acetyl)	0	3.10981	0	2	1525.73	-3.4045	32.4006	1
	Low	NInNDTTYcIKk	6	1	1	IPI00116221.2	N3(Deamidated); C9(Carbamidomethyl); K12(Acetyl)	0	2.42406	0	2	1526.7	-7.88463	33.9768	1
	Low	mAAALqRIEqLSSRVVR	1	1	1	IPI00116221.2	M1(Oxidation); Q6(Deamidated); Q10(Deamidated)	0.0503	1.70443	0	3	1946.01	-19.6423	33.5287	2
	Low	nINnDTTYcIkk	2	1	1	IPI00116221.2	N1(Deamidated); N4(Deamidated); C9(Carbamidomethyl); K11(Acetyl); K12(Acetyl)	0.1677	1.29084	0	2	1569.67	-27.0804	30.9242	1
	Low	DGkIFYTTTPVK	1	1	1	IPI00116221.2	K3(Acetyl)	0.3062	1.10876	0	2	1411.73	-10.3284	30.5112	1
	Low	TmIYk	1	1	1	IPI00116221.2	M2(Oxidation); K5(Acetyl)	0.0119	0.82756	0	1	713.344	-14.4312	24.538	0
IPI00121105.2	Hydroxyacyl-coenzyme A dehydrogenase, mitochondrial	8.52476	18.15	1	2	8	12	314	34.4419	8.646
	A2	Sequence	# PSMs	# Proteins	# Protein Groups	Protein Group Accessions	Modifications	ΔCn	XCorr	Probability	Charge	MH+ [Da]	ΔM [ppm]	RT [min]	# Missed Cleavages
	High	TFESLVDFckTLGK	2	1	1	IPI00121105.2	C9(Carbamidomethyl); K10(Acetyl)	0	3.54713	0	2	1686.84	-2.4263	51.7077	1
	Medium	GDASkEDIDTAMK	1	1	1	IPI00121105.2	K5(Acetyl)	0	2.92272	0	2	1422.66	10.2859	33.3513	1
	Low	FAGLHFFnPVPmmk	1	1	1	IPI00121105.2	N8(Deamidated); M12(Oxidation); M13(Oxidation); K14(Acetyl)	0.5444	2.05491	0	3	1710.82	11.3641	21.6439	0
	Low	TPMTSqk	1	1	1	IPI00121105.2	Q6(Deamidated); K7(Acetyl)	0.1351	0.961652	0	1	835.391	5.14476	51.2285	0
	Low	GDASkEDIDTAMk	2	1	1	IPI00121105.2	K5(Acetyl); K13(Acetyl)	0.1531	0.832217	0	3	1464.62	-23.923	20.3939	1
	Low	LGKK	1	1	1	IPI00121105.2		0	0.520195	0	1	445.313	-0.88487	72.6644	1
	Low	KLGK	2	1	1	IPI00121105.2		0	0.5099	0	1	445.311	-6.0247	70.8071	1
	Low	LHERGDASK	1	1	1	IPI00121105.2		0.06	0.472529	0	1	1012.5	-12.2287	51.7491	1
	Low	GDASK	1	1	1	IPI00121105.2		0.0217	0.450166	0	1	477.222	-16.6351	61.6486	0
IPI00989340.1	hemoglobin subunit beta-1-like isoform 6	8.47991	25.98	2	2	3	3	127	13.9003	9.30518
	A2	Sequence	# PSMs	# Proteins	# Protein Groups	Protein Group Accessions	Modifications	ΔCn	XCorr	Probability	Charge	MH+ [Da]	ΔM [ppm]	RT [min]	# Missed Cleavages
	High	DFTPAAqAAFqKVVAGVAAALAHKYH	1	2	1	IPI00989340.1	Q7(Deamidated); Q11(Deamidated)	0	4.91228	0	4	2684.43	18.9953	60.3765	2
	Medium	VVAGVAAALAHkYH	1	2	1	IPI00989340.1	K12(Acetyl)	0	3.56763	0	3	1448.8	-0.99646	40.2255	1
	Low	VKAHGkK	1	2	1	IPI00989340.1	K6(Acetyl)	0.1633	0.412195	0	1	809.522	27.6338	104.299	2
IPI00776084.1	ATP synthase gamma chain	8.21927	31.31	6	2	12	26	297	32.7501	9.12939
	A2	Sequence	# PSMs	# Proteins	# Protein Groups	Protein Group Accessions	Modifications	ΔCn	XCorr	Probability	Charge	MH+ [Da]	ΔM [ppm]	RT [min]	# Missed Cleavages
	High	THSDQFLVSFkDVGR	1	6	1	IPI00776084.1	K11(Acetyl)	0	4.16684	0	3	1777.89	0.53108	44.4325	1
	High	THSDQFLVSFK	1	6	1	IPI00776084.1		0	4.05243	0	2	1308.66	-1.73295	38.0617	0
	Low	ITkSMkmVAAAK	1	6	1	IPI00776084.1	K3(Acetyl); K6(Acetyl); M7(Oxidation)	0.2188	1.24855	0	2	1378.74	-0.370518	27.8214	2
	Low	GLcGAIHSSVAkqmK	1	6	1	IPI00776084.1	C3(Carbamidomethyl); K12(Acetyl); Q13(Deamidated); M14(Oxidation)	0.1407	1.15509	0	2	1645.84	23.5342	44.0654	1
	Low	nASDmIDKLTLTFnR	1	3	1	IPI00776084.1	N1(Deamidated); M5(Oxidation); N14(Deamidated)	0.0894	1.12074	0	2	1756.8	-21.3702	28.5378	1
	Low	MTAMDNASKnASDmIDk	7	3	1	IPI00776084.1	N10(Deamidated); M14(Oxidation); K17(Acetyl)	0	0.837917	0	2	1901.76	-17.7197	19.2715	1
	Low	RLkSIK	1	6	1	IPI00776084.1	K3(Acetyl)	0.0488	0.781529	0	1	786.498	-27.5277	51.8279	2
	Low	SVISYK	1	4	1	IPI00776084.1		0.1169	0.68301	0	1	696.402	13.9625	50.0049	0
	Low	MFSR	2	2	1	IPI00776084.1		0.0946	0.671305	0	1	540.246	-25.2374	65.0373	0
	Low	NIqKITkSMK	1	6	1	IPI00776084.1	Q3(Deamidated); K7(Acetyl)	0.2	0.639016	0	2	1233.68	-6.24258	74.1555	2
	Low	NIQKITKSMK	1	6	1	IPI00776084.1		0.3023	0.602036	0	2	1190.73	28.758	60.4571	2
	Low	nASDMIDk	4	3	1	IPI00776084.1	N1(Deamidated); K8(Acetyl)	0.4111	0.525272	0	1	936.37	-29.9767	22.2454	0
	Low	IKGILYR	1	6	1	IPI00776084.1		0.1897	0.471812	0	2	862.55	-1.39248	73.3221	1
	Low	nASDmIDK	1	3	1	IPI00776084.1	N1(Deamidated); M5(Oxidation)	0.2667	0.437094	0	1	910.37	-13.5749	16.9172	0
	Low	nASDmIDk	2	3	1	IPI00776084.1	N1(Deamidated); M5(Oxidation); K8(Acetyl)	0.0851	0.430027	0	1	952.371	-22.4674	17.8155	0
IPI00124470.1	Complement C1q subcomponent subunit C	8.05852	27.64	2	1	6	8	246	25.9498	8.36768
	A2	Sequence	# PSMs	# Proteins	# Protein Groups	Protein Group Accessions	Modifications	ΔCn	XCorr	Probability	Charge	MH+ [Da]	ΔM [ppm]	RT [min]	# Missed Cleavages
	Low	YKQKHQSVFTVTR	1	2	1	IPI00124470.1		0	2.91994	0	4	1621.88	-0.338804	20.0093	2
	Medium	HQSVFTVTR	2	2	1	IPI00124470.1		0	2.86369	0	2	1074.57	0.489849	24.8247	0
	Low	GEPGIPAVPGTQGPkGQkGEPGMPGHR	2	1	1	IPI00124470.1	K15(Acetyl); K18(Acetyl)	0.1572	1.93372	0	3	2720.3	-20.7373	44.2552	2
	Low	VASFcDHMFNSKQVSSGGALLR	1	1	1	IPI00124470.1	C5(Carbamidomethyl)	0.0955	1.79576	0	3	2411.15	-5.18735	31.9113	1
	Low	GEPGIPAVPGTqGPK	1	1	1	IPI00124470.1	Q12(Deamidated)	0.259	1.2346	0	2	1405.69	-29.7221	27.7342	0
	Low	GEPGMPGHRGkNGPR	1	2	1	IPI00124470.1	K11(Acetyl)	0.1681	0.94121	0	2	1588.78	4.12023	46.1811	2
IPI00129577.1	Apoptosis-inducing factor 1, mitochondrial	7.91804	17.81	2	1	10	14	612	66.7238	9.17334
	A2	Sequence	# PSMs	# Proteins	# Protein Groups	Protein Group Accessions	Modifications	ΔCn	XCorr	Probability	Charge	MH+ [Da]	ΔM [ppm]	RT [min]	# Missed Cleavages
	Medium	IIkDGEQHEDLNEVAK	1	2	1	IPI00129577.1	K3(Acetyl)	0	3.58631	0	3	1879.94	1.51746	31.4404	1
	Low	kIIkDGEQHEDLNEVAk	1	2	1	IPI00129577.1	K1(Acetyl); K4(Acetyl); K17(Acetyl)	0	2.29457	0	3	2092.1	19.9422	33.4175	2
	Low	kIIkDGEQHEDLnEVAk	1	2	1	IPI00129577.1	K1(Acetyl); K4(Acetyl); N13(Deamidated); K17(Acetyl)	0.1673	2.03716	0	3	2093.08	18.8796	35.1184	2
	Low	SQASGIEVIQLFPEkGNmGk	1	2	1	IPI00129577.1	K15(Acetyl); M18(Oxidation); K20(Acetyl)	0.0481	1.78212	0	3	2233.06	-26.2064	27.1107	1
	Low	kIIkDGEQHEDLNEVAK	1	2	1	IPI00129577.1	K1(Acetyl); K4(Acetyl)	0	1.69709	0	3	2050.06	8.44504	51.0951	2
	Low	QRNRLPGNLFQQWR	1	1	1	IPI00129577.1		0.1692	1.61941	0	3	1813.03	29.6323	45.3956	2
	Low	VMPNAIVQSVGVSGGRLLIKLK	1	2	1	IPI00129577.1		0.355	1.29235	0	3	2279.38	8.03931	29.0472	2
	Low	RVEHHDHAVVSGR	1	2	1	IPI00129577.1		0.1391	0.98719	0	2	1498.75	-11.3939	41.7346	1
	Low	MPIARkIIk	1	2	1	IPI00129577.1	K6(Acetyl); K9(Acetyl)	0.2022	0.70675	0	2	1153.7	-8.09275	70.675	2
	Low	TTLFRk	1	2	1	IPI00129577.1	K6(Acetyl)	0.1463	0.699786	0	1	807.486	17.3908	44.8982	1
	Low	QKLVPLVR	1	2	1	IPI00129577.1		0.1143	0.622478	0	1	952.615	-16.5432	27.0552	1
	Low	ALEK	3	1	1	IPI00129577.1		0	0.546549	0	1	460.268	-18.7422	83.6261	0
IPI00223378.1	Isoform 5 of Myelin basic protein	7.8447	26.04	3	1	4	5	169	18.4764	11.1509
	A2	Sequence	# PSMs	# Proteins	# Protein Groups	Protein Group Accessions	Modifications	ΔCn	XCorr	Probability	Charge	MH+ [Da]	ΔM [ppm]	RT [min]	# Missed Cleavages
	High	FSWGAEGQkPGFGYGGR	1	3	1	IPI00223378.1	K9(Acetyl)	0	3.5241	0	2	1842.86	0.986139	45.1214	0
	Low	HGFLPR	2	3	1	IPI00223378.1		0	2.32971	0	2	726.405	0.738749	22.0313	0
	Low	TTHYGSLPQK	1	3	1	IPI00223378.1		0.0927	1.86141	0	3	1131.58	1.53504	19.856	0
	Low	FFSGDRGAPkR	1	3	1	IPI00223378.1	K10(Acetyl)	0.1241	1.19772	0	2	1279.63	-19.3995	28.0464	2
IPI00226140.5	Amine oxidase [flavin-containing] B	7.8109	14.62	4	1	6	10	520	58.5063	8.29443
	A2	Sequence	# PSMs	# Proteins	# Protein Groups	Protein Group Accessions	Modifications	ΔCn	XCorr	Probability	Charge	MH+ [Da]	ΔM [ppm]	RT [min]	# Missed Cleavages
	High	NVkYVDLGGSYVGPTqNR	3	4	1	IPI00226140.5	K3(Acetyl); Q16(Deamidated)	0	4.17442	0	2	2010.01	7.0862	41.8671	1
	Low	QcGGTTRIISTTnGGqERK	1	2	1	IPI00226140.5	C2(Carbamidomethyl); N13(Deamidated); Q16(Deamidated)	0.1416	1.99913	0	3	2066.02	14.2103	29.0748	2
	Low	kLcELYAK	1	2	1	IPI00226140.5	K1(Acetyl); C3(Carbamidomethyl)	0	1.99045	0	2	1066.56	0.159422	32.0486	1
	Low	KFIGGSGqVSERIK	1	2	1	IPI00226140.5	Q8(Deamidated)	0.0179	1.64602	0	2	1506.86	23.7457	42.7458	2
	Low	kLVRLTK	1	2	1	IPI00226140.5	K1(Acetyl)	0	0.971066	0	1	899.6	-3.94353	40.9242	2
	Low	KLVRLTK	1	2	1	IPI00226140.5		0	0.772537	0	1	857.619	29.7464	42.0015	2
	Low	VGGRTYTIRnK	2	4	1	IPI00226140.5	N10(Deamidated)	0.3068	0.605736	0	2	1265.73	26.8958	51.0282	2
IPI00420718.4	Hydroxymethylglutaryl-CoA synthase, mitochondrial	7.78234	20.67	1	1	7	11	508	56.7865	8.41162
	A2	Sequence	# PSMs	# Proteins	# Protein Groups	Protein Group Accessions	Modifications	ΔCn	XCorr	Probability	Charge	MH+ [Da]	ΔM [ppm]	RT [min]	# Missed Cleavages
	High	LEETYTNkDVDK	4	1	1	IPI00420718.4	K8(Acetyl)	0	3.23011	0	2	1496.7	-5.26852	30.2353	1
	Low	VSkDASPGSPLEK	1	1	1	IPI00420718.4	K3(Acetyl)	0	2.16688	0	2	1356.7	0.272008	28.7995	1
	Low	GLKLEETYTNk	1	1	1	IPI00420718.4	K11(Acetyl)	0.1954	1.39799	0	2	1337.71	10.7555	39.534	1
	Low	ASLYLSTNNGNmYTSSLYGcLASLLSHHSAqELAGSR	1	1	1	IPI00420718.4	M12(Oxidation); C20(Carbamidomethyl); Q31(Deamidated)	0.1519	1.33519	0	3	3990.76	-25.5873	30.2756	0
	Low	GLKLEETYTnk	1	1	1	IPI00420718.4	N10(Deamidated); K11(Acetyl)	0.0077	1.28667	0	2	1338.67	-6.76565	40.4604	1
	Low	QAGNnQPFTLDDVqYmIFHTPFcK	1	1	1	IPI00420718.4	N5(Deamidated); Q14(Deamidated); M16(Oxidation); C23(Carbamidomethyl)	0.178	0.969856	0	2	2889.3	4.05037	61.0666	0
	Low	LLAPARRVLqVk	1	1	1	IPI00420718.4	Q10(Deamidated); K12(Acetyl)	0.4583	0.521627	0	2	1406.9	13.7463	39.0698	2
	Low	SLAR	1	1	1	IPI00420718.4		0.0741	0.503665	0	1	446.259	-29.3261	35.5894	0
IPI00654116.2	Isoform 2 of Acyl-coenzyme A synthetase ACSM1, mitochondrial	7.69175	16.12	2	1	5	7	546	61.8084	6.78564
	A2	Sequence	# PSMs	# Proteins	# Protein Groups	Protein Group Accessions	Modifications	ΔCn	XCorr	Probability	Charge	MH+ [Da]	ΔM [ppm]	RT [min]	# Missed Cleavages
	High	IGPVEVEnALAEHPAVAESAVVSSPDkDR	1	2	1	IPI00654116.2	N8(Deamidated); K27(Acetyl)	0	5.78817	0	3	3029.55	14.794	45.6701	1
	Low	LVVSDHSHEGWLDFcSLIkSASPDHTcIK	1	2	1	IPI00654116.2	C15(Carbamidomethyl); K19(Acetyl); C27(Carbamidomethyl)	0	2.2815	0	4	3380.64	11.1061	51.295	1
	Low	KLLkLK	2	2	1	IPI00654116.2	K4(Acetyl)	0	1.90358	0	2	784.566	1.10445	23.6148	2
	Low	TGIIFMPGTTqLKAkDILYR	1	2	1	IPI00654116.2	Q11(Deamidated); K15(Acetyl)	0.1649	1.57251	0	3	2309.32	28.7064	37.2983	2
	Low	SKmk	1	2	1	IPI00654116.2	M3(Oxidation); K4(Acetyl)	0.2297	0.569402	0	1	551.283	-5.24838	25.4052	1
	Low	SKmK	1	2	1	IPI00654116.2	M3(Oxidation)	0.2222	0.488316	0	1	509.287	23.0332	74.5308	1
IPI00923635.1	RNA (guanine-9-)-methyltransferase domain-containing protein 2	7.6909	31.71	5	1	16	35	328	37.9422	7.60596
	A2	Sequence	# PSMs	# Proteins	# Protein Groups	Protein Group Accessions	Modifications	ΔCn	XCorr	Probability	Charge	MH+ [Da]	ΔM [ppm]	RT [min]	# Missed Cleavages
	Medium	VDAGAEPISkRQLK	2	5	1	IPI00923635.1	K10(Acetyl)	0	2.77739	0	2	1553.89	14.8509	38.8602	2
	Low	LMKqKqWEEQR	1	5	1	IPI00923635.1	Q4(Deamidated); Q6(Deamidated)	0	2.65802	0	3	1505.76	10.5394	24.7755	2
	Low	LMKqKQWEEQR	2	5	1	IPI00923635.1	Q4(Deamidated)	0.1472	2.25549	0	3	1504.76	-1.13054	24.6957	2
	Low	QLkkLMK	1	5	1	IPI00923635.1	K3(Acetyl); K4(Acetyl)	0.5443	1.49409	0	2	972.571	-20.2593	39.3043	2
	Low	NMDENDQGWVNWK	1	2	1	IPI00923635.1		0.0072	1.38142	0	2	1635.64	-24.9983	35.6812	0
	Low	KLHkQIqR	2	3	1	IPI00923635.1	K4(Acetyl); Q7(Deamidated)	0.0394	1.22039	0	3	1093.67	24.1517	26.9637	2
	Low	QATSYGIEHAQLPLADFVKMNSR	1	2	1	IPI00923635.1		0.0328	1.18462	0	3	2576.23	-23.9735	61.6015	1
	Low	RQLESnSDGnDRk	1	4	1	IPI00923635.1	N6(Deamidated); N10(Deamidated); K13(Acetyl)	0.2611	1.16237	0	2	1562.7	-2.60284	37.6796	2
	Low	RQLESNSDGNDR	1	4	1	IPI00923635.1		0.0455	1.04817	0	2	1390.59	-26.0416	39.4816	1
	Low	kLmkqK	2	5	1	IPI00923635.1	K1(Acetyl); M3(Oxidation); K4(Acetyl); Q5(Deamidated)	0.0796	1.04409	0	1	876.461	-28.9699	44.161	2
	Low	LMKQK	3	5	1	IPI00923635.1		0.2083	0.954892	0	1	647.375	-23.9491	42.8985	1
	Low	QLESnSDGnDRKR	1	4	1	IPI00923635.1	N5(Deamidated); N9(Deamidated)	0.2269	0.916318	0	2	1520.69	-2.55045	51.7823	2
	Low	qLESnSDGnDR	1	4	1	IPI00923635.1	Q1(Deamidated); N5(Deamidated); N9(Deamidated)	0	0.817223	0	2	1237.48	2.61782	32.6558	0
	Low	GAVPAHk	1	2	1	IPI00923635.1	K7(Acetyl)	0.0122	0.807791	0	1	721.409	13.5988	44.649	0
	Low	DnPDSPqK	7	1	1	IPI00923635.1	N2(Deamidated); Q7(Deamidated)	0	0.75901	0	1	902.361	-14.0501	18.0589	0
	Low	kLERR	1	4	1	IPI00923635.1	K1(Acetyl)	0.1358	0.702196	0	1	743.436	-22.3521	55.2497	2
	Low	DnPDSPqk	5	1	1	IPI00923635.1	N2(Deamidated); Q7(Deamidated); K8(Acetyl)	0.0781	0.58631	0	1	944.372	-12.9143	18.1931	0
	Low	kGAVPAHK	1	2	1	IPI00923635.1	K1(Acetyl)	0	0.573213	0	1	849.496	1.63408	52.452	1
	Low	DnPDSPQk	1	1	1	IPI00923635.1	N2(Deamidated); K8(Acetyl)	0.3971	0.411193	0	1	943.377	-25.0836	22.2719	0
IPI00625729.2	Keratin, type II cytoskeletal 1	7.6245	12.72	1	1	7	12	637	65.5653	8.14795
	A2	Sequence	# PSMs	# Proteins	# Protein Groups	Protein Group Accessions	Modifications	ΔCn	XCorr	Probability	Charge	MH+ [Da]	ΔM [ppm]	RT [min]	# Missed Cleavages
	Medium	TNAENEFVTIKK	1	1	1	IPI00625729.2		0	3.47189	0	3	1393.73	-0.911678	29.4326	1
	Low	kQISQIQqNINDAEQRGEK	4	1	1	IPI00625729.2	K1(Acetyl); Q8(Deamidated)	0	2.08561	0	3	2270.17	12.6446	34.117	2
	Low	HGDSVRNTKmEISELnR	1	1	1	IPI00625729.2	M10(Oxidation); N16(Deamidated)	0.1303	2.06701	0	3	2003	19.4932	33.5324	2
	Low	kQISQIQqNINDAEQRGEk	2	1	1	IPI00625729.2	K1(Acetyl); Q8(Deamidated); K19(Acetyl)	0.2172	1.90688	0	3	2312.14	-4.35002	28.2193	2
	Low	SQEREQIK	1	2	2	IPI00622240.4;IPI00625729.2		0.0114	0.874671	0	2	1017.53	-1.37478	61.3143	1
	Low	RSGGGGGGR	1	1	1	IPI00625729.2		0.1635	0.865076	0	1	760.364	-22.731	45.802	1
	Low	STSSSMR	1	1	1	IPI00625729.2		0.0635	0.594023	0	1	755.313	-30.0541	50.1864	0
	Low	FASFIDKVR	1	10	3	IPI00622240.4;IPI00625729.2;IPI00222228.5		0.4062	0.57355	0	1	1082.58	-18.0378	25.9893	1
IPI00330763.3	Isoform 1 of Protein FAM76B	7.34104	25.96	2	1	13	46	339	38.5313	9.29053
	A2	Sequence	# PSMs	# Proteins	# Protein Groups	Protein Group Accessions	Modifications	ΔCn	XCorr	Probability	Charge	MH+ [Da]	ΔM [ppm]	RT [min]	# Missed Cleavages
	Medium	SSAAIqnETPKkKPK	3	2	1	IPI00330763.3	Q6(Deamidated); N7(Deamidated); K12(Acetyl)	0.0039	2.55869	0	2	1670.91	9.14721	40.508	2
	Medium	SSAAIQnETPKkKPK	11	2	1	IPI00330763.3	N7(Deamidated); K12(Acetyl)	0.4257	2.55039	0	2	1669.92	4.77099	40.4223	2
	Low	kLTELkADFQYqESNLR	3	1	1	IPI00330763.3	K1(Acetyl); K6(Acetyl); Q12(Deamidated)	0.0857	1.59662	0	3	2168.08	-3.32052	31.7799	2
	Low	KYGAPqTcEqckQQcAFDR	2	2	1	IPI00330763.3	Q6(Deamidated); C8(Carbamidomethyl); Q10(Deamidated); C11(Carbamidomethyl); K12(Acetyl); C15(Carbamidomethyl)	0.1078	1.48972	0	3	2418.96	-22.9974	30.5361	2
	Low	YGAPQTcEQckQQcAFDRk	2	1	1	IPI00330763.3	C7(Carbamidomethyl); C10(Carbamidomethyl); K11(Acetyl); C14(Carbamidomethyl); K19(Acetyl)	0.097	1.48668	0	3	2458.99	-25.4243	17.2108	2
	Low	TkMnSmEkAHK	5	1	1	IPI00330763.3	K2(Acetyl); N4(Deamidated); M6(Oxidation); K8(Acetyl)	0	1.47368	0	2	1405.69	29.1676	27.8117	2
	Low	TKmnSMEKAHK	1	1	1	IPI00330763.3	M3(Oxidation); N4(Deamidated)	0.0147	1.33792	0	2	1321.66	26.3205	32.488	2
	Low	SEFQQESK	2	2	1	IPI00330763.3		0.2654	1.19235	0	2	982.443	-5.18994	20.1623	0
	Low	TkmNSMEK	2	1	1	IPI00330763.3	K2(Acetyl); M3(Oxidation)	0.382	1.09779	0	2	1026.49	26.181	22.8904	1
	Low	TkMnSMEkAHK	1	1	1	IPI00330763.3	K2(Acetyl); N4(Deamidated); K8(Acetyl)	0.2016	1.02582	0	2	1389.66	4.41138	27.7121	2
	Low	kYGAPqTcEqcK	1	2	1	IPI00330763.3	K1(Acetyl); Q6(Deamidated); C8(Carbamidomethyl); Q10(Deamidated); C11(Carbamidomethyl)	0.1786	0.916951	0	2	1513.63	-0.966421	34.1195	1
	Low	MNSMEk	3	1	1	IPI00330763.3	K6(Acetyl)	0.0595	0.788774	0	3	781.314	-9.53396	4.13522	0
	Low	KYGAPqTcEqcK	1	2	1	IPI00330763.3	Q6(Deamidated); C8(Carbamidomethyl); Q10(Deamidated); C11(Carbamidomethyl)	0	0.604209	0	1	1471.61	-8.03164	31.4739	1
	Low	YGAPqTcEQckQQcAFDRk	1	1	1	IPI00330763.3	Q5(Deamidated); C7(Carbamidomethyl); C10(Carbamidomethyl); K11(Acetyl); C14(Carbamidomethyl); K19(Acetyl)	0.194	0.540948	0	2	2459.97	-29.5304	23.5195	2
	Low	mnSmEK	1	1	1	IPI00330763.3	M1(Oxidation); N2(Deamidated); M4(Oxidation)	0.378	0.512434	0	1	772.308	29.0829	16.2842	0
	Low	YGAPQTcEqcK	4	2	1	IPI00330763.3	C7(Carbamidomethyl); Q9(Deamidated); C10(Carbamidomethyl)	0	0.510083	0	1	1342.51	-25.0751	25.4178	0
	Low	cTnSEk	1	2	1	IPI00330763.3	C1(Carbamidomethyl); N3(Deamidated); K6(Acetyl)	0.2105	0.448628	0	3	781.315	15.1563	3.92024	0
	Low	IAHPIVK	1	2	1	IPI00330763.3		0	0.433774	0	1	777.513	19.7006	51.6296	0
	Low	VLQK	1	3	2	IPI00330763.3;IPI00120123.1		0.2586	0.429552	0	1	487.317	-13.5231	61.8819	0
IPI00762803.1	11 kDa protein	6.80075	16.5	2	1	3	7	103	11.4201	9.46631
	A2	Sequence	# PSMs	# Proteins	# Protein Groups	Protein Group Accessions	Modifications	ΔCn	XCorr	Probability	Charge	MH+ [Da]	ΔM [ppm]	RT [min]	# Missed Cleavages
	High	TGSFkHLTVK	4	2	1	IPI00762803.1	K5(Acetyl)	0	3.52661	0	2	1159.65	2.62641	28.9737	1
	Low	kIIqSAkTGSFK	1	2	1	IPI00762803.1	K1(Acetyl); Q4(Deamidated); K7(Acetyl)	0.1119	1.26645	0	2	1392.79	13.5818	35.5325	2
	Low	kIIQSAKTGSFk	1	2	1	IPI00762803.1	K1(Acetyl); K12(Acetyl)	0.1481	1.15122	0	2	1391.8	10.9654	32.8992	2
	Low	TGSFK	1	2	1	IPI00762803.1		0.3281	0.4284	0	1	539.269	-25.6952	40.0956	0
IPI00129516.1	Cytochrome b-c1 complex subunit 6, mitochondrial	6.71655	19.1	1	1	2	5	89	10.428	4.86865
	A2	Sequence	# PSMs	# Proteins	# Protein Groups	Protein Group Accessions	Modifications	ΔCn	XCorr	Probability	Charge	MH+ [Da]	ΔM [ppm]	RT [min]	# Missed Cleavages
	High	EHcEQLEkcVK	4	1	1	IPI00129516.1	C3(Carbamidomethyl); K8(Acetyl); C9(Carbamidomethyl)	0	3.98416	0	2	1501.67	-1.80071	24.2416	1
	Low	LFkNLk	1	1	1	IPI00129516.1	K3(Acetyl); K6(Acetyl)	0.0694	0.669529	0	2	846.523	16.737	71.0927	1
IPI00274407.1	Isoform 1 of Elongation factor Tu, mitochondrial	5.84916	24.12	3	1	10	12	452	49.477	7.56201
	A2	Sequence	# PSMs	# Proteins	# Protein Groups	Protein Group Accessions	Modifications	ΔCn	XCorr	Probability	Charge	MH+ [Da]	ΔM [ppm]	RT [min]	# Missed Cleavages
	Medium	DKPHVNVGTIGHVDHGK	1	3	1	IPI00274407.1		0	4.09748	0	4	1809.94	-0.249733	22.3828	0
	Low	TIGTGLVTDVPAmTEEDknIK	1	2	1	IPI00274407.1	M13(Oxidation); K18(Acetyl); N19(Deamidated)	0.0437	1.96572	0	3	2291.09	-19.4954	34.7911	1
	Low	GTVVTGTLER	1	3	1	IPI00274407.1		0.1162	1.75168	0	2	1032.59	24.5462	24.4948	0
	Low	QIGVEHVVVYVNK	1	3	1	IPI00274407.1		0	1.53751	0	2	1483.83	4.71517	35.913	0
	Low	TVVTGIEmFHk	1	3	1	IPI00274407.1	M8(Oxidation); K11(Acetyl)	0.0479	1.39021	0	2	1319.64	-19.8197	26.5107	0
	Low	QIGVEHVVVYVnK	1	3	1	IPI00274407.1	N12(Deamidated)	0.1761	1.16695	0	2	1484.82	3.88507	34.7924	0
	Low	KGDEcELLGHNk	2	3	1	IPI00274407.1	C5(Carbamidomethyl); K12(Acetyl)	0.4074	1.12336	0	2	1441.7	19.17	30.7699	1
	Low	DPELGVKSVqk	1	3	1	IPI00274407.1	Q10(Deamidated); K11(Acetyl)	0.5146	0.996005	0	2	1242.64	-14.368	52.0037	1
	Low	GQRFTLR	1	2	1	IPI00274407.1		0.1111	0.796124	0	2	877.52	23.0115	29.7377	1
	Low	SVQK	1	3	1	IPI00274407.1		0	0.604208	0	1	461.273	2.73269	86.6867	0
	Low	VILPPGK	1	2	1	IPI00274407.1		0.0426	0.451413	0	1	723.485	11.3864	42.1094	0
IPI00312058.5	Catalase	5.84598	18.6	2	1	13	22	527	59.7276	7.88428
	A2	Sequence	# PSMs	# Proteins	# Protein Groups	Protein Group Accessions	Modifications	ΔCn	XCorr	Probability	Charge	MH+ [Da]	ΔM [ppm]	RT [min]	# Missed Cleavages
	High	TFYTkVLNEEER	2	2	1	IPI00312058.5	K5(Acetyl)	0	3.11419	0	2	1570.78	2.26105	42.879	1
	Low	DPASDqMkqWkEQR	1	2	1	IPI00312058.5	Q6(Deamidated); K8(Acetyl); Q9(Deamidated); K11(Acetyl)	0.2476	1.58006	0	3	1832.85	19.2159	20.6951	2
	Low	DPASDQMkqWkEQR	1	2	1	IPI00312058.5	K8(Acetyl); Q9(Deamidated); K11(Acetyl)	0.2124	1.51545	0	3	1831.85	9.73447	20.5778	2
	Low	KRLcEnIAGHLK	1	2	1	IPI00312058.5	C4(Carbamidomethyl); N6(Deamidated)	0.4141	1.49959	0	2	1439.79	5.96603	43.6006	2
	Low	HmNGYGSHTFk	1	2	1	IPI00312058.5	M2(Oxidation); K11(Acetyl)	0	1.25929	0	2	1336.58	3.81256	31.0001	0
	Low	DAqLFIqKKAVK	1	2	1	IPI00312058.5	Q3(Deamidated); Q7(Deamidated)	0.1268	1.23816	0	2	1390.79	0.0889793	36.018	2
	Low	HMnGYGSHTFkLVnADGEAVYcK	1	2	1	IPI00312058.5	N3(Deamidated); K11(Acetyl); N14(Deamidated); C22(Carbamidomethyl)	0.0198	0.987785	0	2	2642.18	5.17234	60.9872	1
	Low	RNPQTHLK	1	2	1	IPI00312058.5		0.0267	0.725208	0	2	993.558	-0.722889	70.9948	1
	Low	MLQGR	1	2	1	IPI00312058.5		0.0441	0.645526	0	1	604.333	15.3962	43.8929	0
	Low	ERIPER	1	2	1	IPI00312058.5		0.0986	0.636211	0	2	799.441	-1.52202	73.4435	1
	Low	VANYqR	2	2	1	IPI00312058.5	Q5(Deamidated)	0.1	0.634368	0	1	751.379	7.88573	46.6162	0
	Low	DPASDqmk	6	2	1	IPI00312058.5	Q6(Deamidated); M7(Oxidation); K8(Acetyl)	0.2805	0.589908	0	1	950.363	-14.5249	20.7732	0
	Low	VAnYqR	1	2	1	IPI00312058.5	N3(Deamidated); Q5(Deamidated)	0.3372	0.571829	0	1	752.356	-1.54464	44.0944	0
	Low	NPqTHLk	1	2	1	IPI00312058.5	Q3(Deamidated); K7(Acetyl)	0.3978	0.563609	0	2	880.426	-29.9643	57.2549	0
	Low	KAVK	1	2	1	IPI00312058.5		0.0192	0.508368	0	1	445.313	-0.88487	72.6644	1
IPI00457990.1	Putative uncharacterized protein	5.81647	37.82	6	1	6	9	119	13.5306	10.77
	A2	Sequence	# PSMs	# Proteins	# Protein Groups	Protein Group Accessions	Modifications	ΔCn	XCorr	Probability	Charge	MH+ [Da]	ΔM [ppm]	RT [min]	# Missed Cleavages
	High	SkGkNSDEEAPK	3	6	1	IPI00457990.1	K2(Acetyl); K4(Acetyl)	0	3.03907	0	2	1373.65	-0.382271	19.7686	2
	Low	EAnGKGKELGEEk	1	1	1	IPI00457990.1	N3(Deamidated); K13(Acetyl)	0	1.40075	0	2	1431.66	-24.1633	35.4676	2
	Low	EkkAAKPR	1	1	1	IPI00457990.1	K2(Acetyl); K3(Acetyl)	0.2055	1.15887	0	2	1011.58	-11.7253	43.6958	2
	Low	ELGEEk	1	1	1	IPI00457990.1	K6(Acetyl)	0.1376	0.940261	0	1	746.344	-17.2095	42.7611	0
	Low	TGPqKEkk	1	1	1	IPI00457990.1	Q4(Deamidated); K7(Acetyl); K8(Acetyl)	0.1605	0.684334	0	1	1000.54	4.27874	22.1605	2
	Low	ALSKKIk	1	1	1	IPI00457990.1	K7(Acetyl)	0.2025	0.62991	0	1	829.549	-2.51142	44.9219	2
	Low	TGPQkEKK	1	1	1	IPI00457990.1	K5(Acetyl)	0.2679	0.4134	0	2	957.546	10.2072	51.9022	2
IPI00989849.1	18 kDa protein	5.63004	33.12	1	1	8	19	157	17.6657	10.9312
	A2	Sequence	# PSMs	# Proteins	# Protein Groups	Protein Group Accessions	Modifications	ΔCn	XCorr	Probability	Charge	MH+ [Da]	ΔM [ppm]	RT [min]	# Missed Cleavages
	Medium	TnGkVFQFLNAK	3	1	1	IPI00989849.1	N2(Deamidated); K4(Acetyl)	0	2.86018	0	2	1409.74	1.44002	46.9074	1
	Medium	TnGkVFqFLNAK	3	1	1	IPI00989849.1	N2(Deamidated); K4(Acetyl); Q7(Deamidated)	0	2.76985	0	2	1410.75	15.5381	46.8704	1
	Low	AVkVHRAITGASPADImAK	1	1	1	IPI00989849.1	K3(Acetyl); M17(Oxidation)	0.2389	1.7177	0	3	1994.12	18.5933	31.1716	2
	Low	TNGKVFQFLNAk	1	1	1	IPI00989849.1	K12(Acetyl)	0.1959	1.56473	0	3	1408.76	-2.31106	26.8593	1
	Low	IVKPVKVSAPR	2	3	1	IPI00989849.1		0.0167	1.17833	0	1	1193.78	5.9542	37.0045	1
	Low	AVKVHR	2	1	1	IPI00989849.1		0.1167	1.05879	0	1	709.448	1.77292	40.9066	1
	Low	QkIVkPVKVSAPR	1	3	1	IPI00989849.1	K2(Acetyl); K5(Acetyl)	0.3269	0.698091	0	2	1533.92	-17.9343	52.2967	2
	Low	QkIVKPVKVSAPR	1	3	1	IPI00989849.1	K2(Acetyl)	0.2959	0.690841	0	2	1491.91	-16.1852	42.3844	2
	Low	IVkPVKVSAPRVGGk	1	2	1	IPI00989849.1	K3(Acetyl); K15(Acetyl)	0.4803	0.661	0	3	1619	-0.327519	74.7805	2
	Low	qKIVKPVkVSAPR	1	3	1	IPI00989849.1	Q1(Deamidated); K8(Acetyl)	0.5556	0.644749	0	2	1492.96	23.2316	44.4865	2
	Low	QKIVKPVK	1	3	1	IPI00989849.1		0.4255	0.535573	0	2	939.609	-28.0778	62.467	1
	Low	IVKPVKVSAPRVGGk	1	2	1	IPI00989849.1	K15(Acetyl)	0.6214	0.532131	0	2	1577.01	12.9899	37.7275	2
	Low	AAPR	1	1	1	IPI00989849.1		0.0213	0.461691	0	1	414.255	22.7645	66.9079	0
IPI00133416.1	ATP-binding cassette sub-family G member 1	5.6081	10.51	1	1	6	13	666	73.9846	7.06396
	A2	Sequence	# PSMs	# Proteins	# Protein Groups	Protein Group Accessions	Modifications	ΔCn	XCorr	Probability	Charge	MH+ [Da]	ΔM [ppm]	RT [min]	# Missed Cleavages
	Medium	GISGkFnSGELVAIMGPSGAGk	2	1	1	IPI00133416.1	K5(Acetyl); N7(Deamidated); K22(Acetyl)	0	3.43434	0	3	2162.07	-3.33027	40.2885	1
	Low	kVScYIMQDDMLLPHLTVqEAMmVSAHLK	3	1	1	IPI00133416.1	K1(Acetyl); C4(Carbamidomethyl); Q19(Deamidated); M23(Oxidation)	0	1.64031	0	4	3447.72	19.75	45.3009	1
	Low	KVDnnFTEAQR	1	1	1	IPI00133416.1	N4(Deamidated); N5(Deamidated)	0.0963	1.22037	0	2	1323.65	21.2173	28.8624	1
	Low	KGYKTLLK	4	1	1	IPI00133416.1		0	0.742526	0	2	950.599	-4.79573	70.9309	2
	Low	GYKTLLK	1	1	1	IPI00133416.1		0.3113	0.726501	0	1	822.484	-29.3481	74.2042	1
	Low	TLLk	2	1	1	IPI00133416.1	K4(Acetyl)	0	0.423506	0	1	516.347	14.7294	91.1299	0
IPI00119685.1	Sterol 26-hydroxylase, mitochondrial	5.42915	14.63	1	1	7	8	533	60.6819	9.14404
	A2	Sequence	# PSMs	# Proteins	# Protein Groups	Protein Group Accessions	Modifications	ΔCn	XCorr	Probability	Charge	MH+ [Da]	ΔM [ppm]	RT [min]	# Missed Cleavages
	Low	IAELEMQLMLSRLVqkYEIALAPGMGEVK	1	1	1	IPI00119685.1	Q15(Deamidated); K16(Acetyl)	0.0952	2.84807	0	4	3303.66	-24.2874	42.8999	2
	Medium	IGcLkPSIPEDTAAFIR	1	1	1	IPI00119685.1	C3(Carbamidomethyl); K5(Acetyl)	0	2.58107	0	2	1930	-5.78611	48.7347	0
	Low	EVTGVVPFGK	1	1	1	IPI00119685.1		0.08	1.15474	0	2	1032.57	0.0736649	44.854	0
	Low	DHmDQWk	1	1	1	IPI00119685.1	M3(Oxidation); K7(Acetyl)	0.2031	0.51454	0	1	1017.4	-5.7153	19.0389	0
	Low	LVQK	1	1	1	IPI00119685.1		0.1379	0.504579	0	1	487.317	-13.5231	61.8819	0
	Low	kLIDEkVQELK	1	1	1	IPI00119685.1	K1(Acetyl); K6(Acetyl)	0.125	0.486729	0	1	1426.86	28.1075	31.0754	2
	Low	qALK	1	2	2	IPI00119685.1;IPI00120123.1	Q1(Deamidated)	0.2407	0.410844	0	1	460.269	-16.1476	89.9013	0
	Low	LVQk	1	1	1	IPI00119685.1	K4(Acetyl)	0.2308	0.403101	0	1	529.346	20.9197	74.6238	0
IPI00387491.1	Alpha-aminoadipic semialdehyde synthase, mitochondrial	5.18117	12.1	1	1	11	13	926	102.909	6.87354
	A2	Sequence	# PSMs	# Proteins	# Protein Groups	Protein Group Accessions	Modifications	ΔCn	XCorr	Probability	Charge	MH+ [Da]	ΔM [ppm]	RT [min]	# Missed Cleavages
	Medium	DSIkYAEIYGISSAHTLLR	1	1	1	IPI00387491.1	K4(Acetyl)	0	3.50772	0	3	2179.14	1.85415	51.1882	1
	Low	EDVnAWERR	2	1	1	IPI00387491.1	N4(Deamidated)	0.1302	1.67345	0	2	1175.55	7.12726	21.2284	1
	Low	ERIQFLSmSTKk	1	1	1	IPI00387491.1	M8(Oxidation); K12(Acetyl)	0.1384	1.37006	0	3	1525.77	-21.5854	31.4198	2
	Low	KYnInPVSLTVGK	1	1	1	IPI00387491.1	N3(Deamidated); N5(Deamidated)	0.1471	1.15797	0	2	1434.77	-8.97677	27.4433	1
	Low	YKGYSKALnGFVk	2	1	1	IPI00387491.1	N9(Deamidated); K13(Acetyl)	0	0.806188	0	1	1517.79	-6.33756	23.814	2
	Low	VLIQPSNRR	1	1	1	IPI00387491.1		0.2184	0.680941	0	2	1082.67	28.7885	70.7697	1
	Low	IqFLSMSTKKk	1	1	1	IPI00387491.1	Q2(Deamidated); K11(Acetyl)	0.2941	0.601284	0	2	1353.78	29.459	52.4534	2
	Low	EVSKTGDLRK	1	1	1	IPI00387491.1		0.2329	0.562615	0	3	1132.6	-25.415	117.139	2
	Low	RAPLAPkHIk	1	1	1	IPI00387491.1	K7(Acetyl); K10(Acetyl)	0.3067	0.515328	0	2	1214.76	15.7791	70.8167	2
	Low	AIHDKEYVR	1	1	1	IPI00387491.1		0.2424	0.499716	0	2	1130.63	28.4512	57.9392	1
	Low	LKEVVFTK	1	1	1	IPI00387491.1		0.102	0.441497	0	2	963.565	-23.3127	75.2391	1
IPI00988383.1	Uncharacterized protein	5.05005	48.94	5	1	3	16	47	5.14464	8.80713
	A2	Sequence	# PSMs	# Proteins	# Protein Groups	Protein Group Accessions	Modifications	ΔCn	XCorr	Probability	Charge	MH+ [Da]	ΔM [ppm]	RT [min]	# Missed Cleavages
	High	kLLDLVQQScNYK	1	5	1	IPI00988383.1	K1(Acetyl); C10(Carbamidomethyl)	0	3.20988	0	2	1650.86	2.11772	43.588	1
	Low	kLLDLVqQScNYKQLR	3	5	1	IPI00988383.1	K1(Acetyl); Q7(Deamidated); C10(Carbamidomethyl)	0.0539	1.93231	0	3	2049.12	21.0889	28.0733	2
	Low	kLLDLVQqScnYKqLR	3	5	1	IPI00988383.1	K1(Acetyl); Q8(Deamidated); C10(Carbamidomethyl); N11(Deamidated); Q14(Deamidated)	0	1.86233	0	3	2051.01	-20.8079	33.8836	2
	Low	kLLDLVqqScNYK	3	5	1	IPI00988383.1	K1(Acetyl); Q7(Deamidated); Q8(Deamidated); C10(Carbamidomethyl)	0	1.84017	0	2	1652.84	12.4461	43.5631	1
	Low	kLLDLVqQScnYkQLR	2	5	1	IPI00988383.1	K1(Acetyl); Q7(Deamidated); C10(Carbamidomethyl); N11(Deamidated); K13(Acetyl)	0.0974	1.76437	0	3	2092.09	9.30068	27.7411	2
	Low	kGAnEGK	2	1	1	IPI00988383.1	K1(Acetyl); N4(Deamidated)	0.0455	0.838351	0	1	746.36	-10.1837	30.3553	1
	Low	kGANEGK	1	1	1	IPI00988383.1	K1(Acetyl)	0.1429	0.775035	0	1	745.374	-13.2173	30.8187	1
	Low	kGANEGk	1	1	1	IPI00988383.1	K1(Acetyl); K7(Acetyl)	0	0.677611	0	1	787.401	8.71969	47.3043	1
IPI00622240.4	Keratin, type II cytoskeletal 2 epidermal	5.01223	9.62	1	1	8	14	707	70.8798	8.06006
	A2	Sequence	# PSMs	# Proteins	# Protein Groups	Protein Group Accessions	Modifications	ΔCn	XCorr	Probability	Charge	MH+ [Da]	ΔM [ppm]	RT [min]	# Missed Cleavages
	Medium	GFSSGSAVVSGGSR	1	1	1	IPI00622240.4		0	2.89732	0	2	1254.61	2.70528	26.5758	0
	Low	GVqDSIADAEQRGEHAIk	2	1	1	IPI00622240.4	Q3(Deamidated); K18(Acetyl)	0	2.11492	0	3	1966.95	3.9073	32.9751	1
	Low	GFSSGSAVVSGGSRR	1	1	1	IPI00622240.4		0	1.74151	0	3	1410.71	1.23904	22.9801	1
	Low	SQEREQIK	1	2	2	IPI00622240.4;IPI00625729.2		0.0114	0.874671	0	2	1017.53	-1.37478	61.3143	1
	Low	FASFIDKVR	1	10	3	IPI00622240.4;IPI00625729.2;IPI00222228.5		0.4062	0.57355	0	1	1082.58	-18.0378	25.9893	1
	Low	kDVDScYMDk	2	1	1	IPI00622240.4	K1(Acetyl); C6(Carbamidomethyl); K10(Acetyl)	0.1967	0.48996	0	1	1344.51	-26.2444	22.3148	1
	Low	mScQIScR	1	1	1	IPI00622240.4	M1(Oxidation); C3(Carbamidomethyl); C7(Carbamidomethyl)	0.303	0.461575	0	1	1057.41	-10.65	18.6223	0
	Low	DVDScYmDK	1	1	1	IPI00622240.4	C5(Carbamidomethyl); M7(Oxidation)	0.3077	0.450149	0	1	1148.44	14.7412	23.212	0
	Low	DVDScYMDk	3	1	1	IPI00622240.4	C5(Carbamidomethyl); K9(Acetyl)	0.3623	0.438473	0	1	1174.46	15.6406	21.5422	0
	Low	KDVDScYMDk	1	1	1	IPI00622240.4	C6(Carbamidomethyl); K10(Acetyl)	0.3	0.418609	0	1	1302.5	-28.6328	24.0767	1
IPI00222208.2	Heterogeneous nuclear ribonucleoprotein U-like protein 2	4.98435	24.16	1	1	17	27	745	84.9478	4.89404
	A2	Sequence	# PSMs	# Proteins	# Protein Groups	Protein Group Accessions	Modifications	ΔCn	XCorr	Probability	Charge	MH+ [Da]	ΔM [ppm]	RT [min]	# Missed Cleavages
	Medium	AVEEQGDDQDSEkSKPAGSDGER	2	1	1	IPI00222208.2	K13(Acetyl)	0	3.57093	0	3	2476.07	0.820557	21.6804	1
	Low	RnFILDQcnVYNSGqRR	4	1	1	IPI00222208.2	N2(Deamidated); C8(Carbamidomethyl); N9(Deamidated); Q15(Deamidated)	0.0207	1.89403	0	3	2142.98	-8.27548	25.4601	2
	Low	kEVEGDDVPESImLEmK	1	1	1	IPI00222208.2	K1(Acetyl); M13(Oxidation); M16(Oxidation)	0.1087	1.64018	0	3	2022.91	-9.53907	27.6175	1
	Low	GLEEPEMDPKSR	1	1	1	IPI00222208.2		0.2381	1.44455	0	2	1387.65	-2.56698	34.8817	1
	Low	DnPERR	1	1	1	IPI00222208.2	N2(Deamidated)	0	1.41342	0	1	787.389	25.2403	42.3235	1
	Low	DWqnYYYHHqQDRDR	2	1	1	IPI00222208.2	Q3(Deamidated); N4(Deamidated); Q10(Deamidated)	0	1.4081	0	3	2126.81	-25.1162	32.357	1
	Low	VRTAVPPk	1	1	1	IPI00222208.2	K8(Acetyl)	0.4019	1.25444	0	3	909.562	11.4677	20.0427	1
	Low	SKSPPPPEEEAK	1	1	1	IPI00222208.2		0.0821	1.22741	0	2	1295.62	-19.0061	27.605	1
	Low	LkVTELRSELQR	1	1	1	IPI00222208.2	K2(Acetyl)	0.1618	1.14104	0	2	1513.88	8.83023	41.2038	2
	Low	VVVVVPNEEDWKR	1	1	1	IPI00222208.2		0.2839	1.10569	0	2	1568.85	4.73738	35.6513	1
	Low	qYnRDWQNYYYHHQQDRDR	1	1	1	IPI00222208.2	Q1(Deamidated); N3(Deamidated)	0.0286	1.01831	0	3	2687.15	2.51224	54.7288	2
	Low	YYRnYYGYqGYR	2	1	1	IPI00222208.2	N4(Deamidated); Q9(Deamidated)	0.0385	1.0006	0	2	1667.67	-26.8838	18.3472	1
	Low	AVEEqGDDqDSEK	2	1	1	IPI00222208.2	Q5(Deamidated); Q9(Deamidated)	0	0.955251	0	2	1451.53	-24.7053	40.331	0
	Low	LLPPSEKRTNR	1	1	1	IPI00222208.2		0.3636	0.907772	0	3	1310.78	20.3947	19.9858	2
	Low	AVEEQGDDqDSEk	2	1	1	IPI00222208.2	Q9(Deamidated); K13(Acetyl)	0.3077	0.718429	0	2	1492.55	-29.3007	40.4264	0
	Low	TNRRnnR	1	1	1	IPI00222208.2	N5(Deamidated); N6(Deamidated)	0.2532	0.590109	0	1	932.455	-11.2639	47.0728	2
	Low	YGGQPLFSEK	1	1	1	IPI00222208.2		0.2174	0.541493	0	1	1125.55	-4.27072	47.559	0
	Low	DYYR	1	1	1	IPI00222208.2		0.2273	0.506614	0	1	616.291	29.4652	66.716	0
	Low	AVEEqGDDqDSEk	1	1	1	IPI00222208.2	Q5(Deamidated); Q9(Deamidated); K13(Acetyl)	0.3714	0.444076	0	2	1493.54	-24.6274	40.7751	0
IPI00125514.1	Ectonucleoside triphosphate diphosphohydrolase 5	4.98379	7.49	2	1	4	5	427	47.0717	5.2876
	A2	Sequence	# PSMs	# Proteins	# Protein Groups	Protein Group Accessions	Modifications	ΔCn	XCorr	Probability	Charge	MH+ [Da]	ΔM [ppm]	RT [min]	# Missed Cleavages
	Medium	IHVYTFVQK	2	2	1	IPI00125514.1		0	2.808	0	2	1134.63	-0.617725	32.8372	0
	Low	GGVLK	1	2	1	IPI00125514.1		0.1	0.900466	0	1	473.295	-27.3036	41.3996	0
	Low	GSAFYAFSYYYDR	1	2	1	IPI00125514.1		0.0562	0.837816	0	2	1609.66	-22.4182	18.4398	0
	Low	DSIPR	1	2	1	IPI00125514.1		0.1061	0.587167	0	1	587.304	-18.4337	20.8263	0
IPI00123183.3	Aquaporin-1	4.92118	7.81	1	1	3	5	269	28.7752	7.43018
	A2	Sequence	# PSMs	# Proteins	# Protein Groups	Protein Group Accessions	Modifications	ΔCn	XCorr	Probability	Charge	MH+ [Da]	ΔM [ppm]	RT [min]	# Missed Cleavages
	Medium	SFGSAVLTR	2	1	1	IPI00123183.3		0	2.65343	0	2	937.511	1.08343	33.2032	0
	Low	kLFWR	1	1	1	IPI00123183.3	K1(Acetyl)	0	0.961694	0	1	791.452	-5.71616	43.1233	1
	Low	mASEIkk	1	1	1	IPI00123183.3	M1(Oxidation); K6(Acetyl); K7(Acetyl)	0.0971	0.929529	0	2	906.438	-24.662	49.3464	1
	Low	KLFWR	1	1	1	IPI00123183.3		0.25	0.661399	0	1	749.457	15.5528	42.0537	1
IPI00881628.1	solute carrier organic anion transporter family, member 6d1 isoform 2	4.7858	8.77	3	1	8	25	650	72.8353	8.55811
	A2	Sequence	# PSMs	# Proteins	# Protein Groups	Protein Group Accessions	Modifications	ΔCn	XCorr	Probability	Charge	MH+ [Da]	ΔM [ppm]	RT [min]	# Missed Cleavages
	Medium	mSAqEVMQAVGHRQR	5	3	1	IPI00881628.1	M1(Oxidation); Q4(Deamidated)	0	2.56383	0	2	1744.84	8.3154	42.7806	1
	Low	mSAQEVMQAVGHRQR	2	3	1	IPI00881628.1	M1(Oxidation)	0	2.22197	0	2	1743.83	-5.25592	42.6009	1
	Low	FADTPDmkkSDR	1	3	1	IPI00881628.1	M7(Oxidation); K8(Acetyl); K9(Acetyl)	0.0667	1.6771	0	3	1510.66	-15.0614	27.8893	2
	Low	mQMnNKNkLK	3	2	1	IPI00881628.1	M1(Oxidation); N4(Deamidated); K8(Acetyl)	0.2016	1.03457	0	2	1307.62	-22.301	22.7147	2
	Low	EELcEEGkLPK	2	3	1	IPI00881628.1	C4(Carbamidomethyl); K8(Acetyl)	0.2182	0.860366	0	2	1373.63	-25.8527	41.301	1
	Low	mqmNNKNK	1	2	1	IPI00881628.1	M1(Oxidation); Q2(Deamidated); M3(Oxidation)	0.1562	0.538934	0	1	1040.42	-29.0243	20.5351	1
	Low	DAVK	1	3	1	IPI00881628.1		0	0.520339	0	1	432.234	-25.6317	68.2034	0
	Low	MqMnnKnK	1	2	1	IPI00881628.1	Q2(Deamidated); N4(Deamidated); N5(Deamidated); N7(Deamidated)	0.4321	0.460372	0	2	1011.4	-10.7391	68.7164	1
	Low	mqMnNk	2	2	1	IPI00881628.1	M1(Oxidation); Q2(Deamidated); N4(Deamidated); K6(Acetyl)	0.1321	0.460016	0	1	825.334	26.8498	19.3954	0
	Low	MAqDk	1	3	1	IPI00881628.1	Q3(Deamidated); K5(Acetyl)	0.3382	0.448924	0	1	635.276	8.6887	64.37	0
	Low	mQMNnKnk	2	2	1	IPI00881628.1	M1(Oxidation); N5(Deamidated); N7(Deamidated); K8(Acetyl)	0.3636	0.422398	0	1	1067.42	-29.5784	19.5216	1
	Low	mQMNnk	2	2	1	IPI00881628.1	M1(Oxidation); N5(Deamidated); K6(Acetyl)	0.1111	0.403578	0	1	824.325	-3.5401	15.0375	0
	Low	mQmnNK	2	2	1	IPI00881628.1	M1(Oxidation); M3(Oxidation); N4(Deamidated)	0.2857	0.401582	0	1	798.321	11.2845	15.0923	0
IPI00753038.1	Sorbitol dehydrogenase	4.77711	19.89	1	1	8	20	357	38.2247	7.02002
	A2	Sequence	# PSMs	# Proteins	# Protein Groups	Protein Group Accessions	Modifications	ΔCn	XCorr	Probability	Charge	MH+ [Da]	ΔM [ppm]	RT [min]	# Missed Cleavages
	Medium	HNADFcYK	1	1	1	IPI00753038.1	C6(Carbamidomethyl)	0	2.7443	0	2	1054.45	4.02562	19.9456	0
	Low	EVGADFTIqVGkETPqEIASk	1	1	1	IPI00753038.1	Q9(Deamidated); K12(Acetyl); Q16(Deamidated); K21(Acetyl)	0.1057	2.03281	0	3	2333.2	26.4331	42.861	1
	Low	EVGADFTIQVGkETPqEIASk	2	1	1	IPI00753038.1	K12(Acetyl); Q16(Deamidated); K21(Acetyl)	0	1.40185	0	2	2332.18	9.62569	60.754	1
	Low	FYKHnADFcYk	2	1	1	IPI00753038.1	N5(Deamidated); C9(Carbamidomethyl); K11(Acetyl)	0.2422	0.974181	0	2	1535.63	-20.2738	18.5562	1
	Low	VAIEPGVPR	1	1	1	IPI00753038.1		0.1881	0.819262	0	1	937.526	-22.0382	41.4623	0
	Low	EVDEYcK	5	1	1	IPI00753038.1	C6(Carbamidomethyl)	0	0.639803	0	1	942.369	-19.782	15.843	0
	Low	VMIkcDPnDQNP	1	1	1	IPI00753038.1	K4(Acetyl); C5(Carbamidomethyl); N8(Deamidated)	0.1528	0.607876	0	2	1473.6	-24.5901	18.074	1
	Low	KGVGLKVmIK	1	1	1	IPI00753038.1	M8(Oxidation)	0.3636	0.490597	0	2	1088.71	26.4578	28.3396	2
	Low	EVDEYck	5	1	1	IPI00753038.1	C6(Carbamidomethyl); K7(Acetyl)	0	0.463692	0	1	984.378	-19.9358	21.1738	0
	Low	LTKAk	1	1	1	IPI00753038.1	K5(Acetyl)	0.2143	0.443463	0	1	602.375	-19.7736	61.1306	1
IPI00331214.5	Platelet glycoprotein 4	4.33957	11.86	1	1	7	21	472	52.6642	8.35303
	A2	Sequence	# PSMs	# Proteins	# Protein Groups	Protein Group Accessions	Modifications	ΔCn	XCorr	Probability	Charge	MH+ [Da]	ΔM [ppm]	RT [min]	# Missed Cleavages
	High	RLQVNILVKPAR	1	1	1	IPI00331214.5		0	4.33957	0	3	1406.9	0.462732	32.113	1
	Low	REVVLEEGTTAFkNWVk	1	1	1	IPI00331214.5	K13(Acetyl); K17(Acetyl)	0.087	1.46815	0	3	2090.05	-21.8199	49.5508	2
	Low	AEmFKTQVTGK	1	1	1	IPI00331214.5	M3(Oxidation)	0.4977	1.10028	0	2	1255.65	14.7874	49.4355	1
	Low	nSSK	3	1	1	IPI00331214.5	N1(Deamidated)	0	0.84775	0	1	436.215	25.6274	72.4628	0
	Low	LQVNILVkPARKIEALK	1	1	1	IPI00331214.5	K8(Acetyl)	0.0732	0.763391	0	3	1975.23	-6.41477	30.2919	2
	Low	LqVNILVkPARkIEALk	2	1	1	IPI00331214.5	Q2(Deamidated); K8(Acetyl); K12(Acetyl); K17(Acetyl)	0.3243	0.752976	0	3	2060.25	-0.67865	70.483	2
	Low	NSSK	8	1	1	IPI00331214.5		0	0.670389	0	1	435.211	-20.5069	72.9203	0
	Low	RLQVNILVKPARK	2	1	1	IPI00331214.5		0.0845	0.653429	0	2	1535.03	26.1988	34.2633	2
	Low	LQVNILVKPARKIEALK	1	1	1	IPI00331214.5		0.4886	0.449683	0	3	1933.27	21.3577	51.7947	2
	Low	VRYLAK	1	1	1	IPI00331214.5		0.25	0.418784	0	1	749.467	-0.248824	68.493	1
IPI00929867.1	dipeptidyl peptidase 4 isoform 2	4.32632	7.96	2	1	5	6	729	83.7486	6.39209
	A2	Sequence	# PSMs	# Proteins	# Protein Groups	Protein Group Accessions	Modifications	ΔCn	XCorr	Probability	Charge	MH+ [Da]	ΔM [ppm]	RT [min]	# Missed Cleavages
	High	HSYTASYNIYDVNKR	1	2	1	IPI00929867.1		0	4.32632	0	3	1830.87	-6.0531	31.8793	1
	Low	LGTLEVEDqIEAARqFVk	1	2	1	IPI00929867.1	Q9(Deamidated); Q15(Deamidated); K18(Acetyl)	0.0863	1.79549	0	3	2090.09	11.4388	35.4794	1
	Low	GSGYqGDKIMHAINR	1	2	1	IPI00929867.1	Q5(Deamidated)	0.1192	1.70113	0	3	1647.8	4.09227	22.4288	1
	Low	DKKDcTFITK	1	2	1	IPI00929867.1	C5(Carbamidomethyl)	0.2256	1.02649	0	2	1255.62	-14.272	31.31	2
	Low	GSGYqGDk	2	2	1	IPI00929867.1	Q5(Deamidated); K8(Acetyl)	0	0.437712	0	1	854.341	-13.3843	14.98	0
IPI00331442.1	Peptide methionine sulfoxide reductase	4.27145	11.16	2	1	3	4	233	25.9718	8.41162
	A2	Sequence	# PSMs	# Proteins	# Protein Groups	Protein Group Accessions	Modifications	ΔCn	XCorr	Probability	Charge	MH+ [Da]	ΔM [ppm]	RT [min]	# Missed Cleavages
	High	VLSkHNFGPITTDIR	1	2	1	IPI00331442.1	K4(Acetyl)	0	4.27145	0	3	1739.94	-0.750137	40.3189	1
	Low	MLSASR	2	4	2	IPI00133903.1;IPI00331442.1		0	1.37048	0	2	664.348	5.33134	24.5144	0
	Low	nPTYk	1	1	1	IPI00331442.1	N1(Deamidated); K5(Acetyl)	0.2581	0.455061	0	1	665.317	3.66146	51.9412	0
IPI00555000.2	Cytochrome b-c1 complex subunit 7	4.17326	18.92	4	1	2	4	111	13.519	9.11475
	A2	Sequence	# PSMs	# Proteins	# Protein Groups	Protein Group Accessions	Modifications	ΔCn	XCorr	Probability	Charge	MH+ [Da]	ΔM [ppm]	RT [min]	# Missed Cleavages
	High	SAVSASSkWLDGFRK	2	4	1	IPI00555000.2	K8(Acetyl)	0	4.17326	0	3	1680.87	-0.556445	42.4725	2
	Low	mLRIKR	2	1	1	IPI00555000.2	M1(Oxidation)	0.0513	0.741503	0	2	832.536	20.5226	75.5041	2
IPI00119618.1	Calnexin	3.78553	21.32	1	1	13	19	591	67.2357	4.64014
	A2	Sequence	# PSMs	# Proteins	# Protein Groups	Protein Group Accessions	Modifications	ΔCn	XCorr	Probability	Charge	MH+ [Da]	ΔM [ppm]	RT [min]	# Missed Cleavages
	High	TDAPQPDVKDEEGKEEEK	1	1	1	IPI00119618.1		0	3.78553	0	3	2043.94	0.202486	22.1234	2
	Low	TAELSLDQFHDKTPYTIMFGPDKcGEDYK	1	1	1	IPI00119618.1	C24(Carbamidomethyl)	0.2687	1.66226	0	4	3406.54	-5.60939	26.3344	2
	Low	NkRDEEEEEEk	1	1	1	IPI00119618.1	K2(Acetyl); K11(Acetyl)	0.175	1.3162	0	2	1518.67	6.94815	34.9346	2
	Low	TAELSLDQFHDK	1	1	1	IPI00119618.1		0.5314	1.27012	0	2	1403.68	-3.28181	18.9118	0
	Low	KPEDWDERPK	1	1	1	IPI00119618.1		0.0866	1.15715	0	2	1299.63	-5.26085	29.4276	0
	Low	QSnAMEYkK	2	1	1	IPI00119618.1	N3(Deamidated); K8(Acetyl)	0.2597	1.14476	0	2	1141.55	26.7461	26.3639	1
	Low	NPKTGVYEEk	1	1	1	IPI00119618.1	K10(Acetyl)	0	1.07988	0	2	1206.62	18.521	49.3409	1
	Low	EEEKnK	1	1	1	IPI00119618.1	N5(Deamidated)	0.2842	0.683805	0	2	777.35	-16.1641	27.0355	1
	Low	SDAEEDGVTGSqDEEDSkPK	4	1	1	IPI00119618.1	Q12(Deamidated); K18(Acetyl)	0.3558	0.668864	0	2	2165.83	-23.146	18.5758	0
	Low	GLVLMSR	2	1	1	IPI00119618.1		0.2353	0.648874	0	1	775.465	19.6017	52.0078	0
	Low	SDASTPPSPK	1	1	1	IPI00119618.1		0.2289	0.638407	0	1	986.491	12.2937	45.5747	0
	Low	HKnPK	2	1	1	IPI00119618.1	N3(Deamidated)	0	0.635116	0	1	624.35	6.00849	63.4529	1
	Low	DEEEEEEK	1	1	1	IPI00119618.1		0.4321	0.459988	0	1	1036.38	-17.0553	22.779	0
IPI00119114.2	Long-chain specific acyl-CoA dehydrogenase, mitochondrial	3.69545	14.88	2	1	6	8	430	47.8775	8.30908
	A2	Sequence	# PSMs	# Proteins	# Protein Groups	Protein Group Accessions	Modifications	ΔCn	XCorr	Probability	Charge	MH+ [Da]	ΔM [ppm]	RT [min]	# Missed Cleavages
	High	AFGkTVAHIQTVQHK	1	2	1	IPI00119114.2	K4(Acetyl)	0	3.69545	0	3	1706.94	2.44535	29.3513	1
	Low	kAFGKTVAHIqTVqHK	1	2	1	IPI00119114.2	K1(Acetyl); Q11(Deamidated); Q14(Deamidated)	0.0597	1.89437	0	3	1837.04	26.2529	24.6019	2
	Low	AGkqGLLGInIAEK	1	2	1	IPI00119114.2	K3(Acetyl); Q4(Deamidated); N10(Deamidated)	0.0365	1.32482	0	2	1455.77	-21.6001	33.9018	1
	Low	AGEVSREVWEk	3	2	1	IPI00119114.2	K11(Acetyl)	0.1835	1.28658	0	2	1331.65	-4.74504	32.0511	1
	Low	VLKARSAPRPPPSAR	1	1	1	IPI00119114.2		0.1078	0.908702	0	2	1603	25.717	35.7937	2
	Low	LETPSAkK	1	2	1	IPI00119114.2	K7(Acetyl)	0.1609	0.733423	0	2	915.539	26.9534	26.4462	1
IPI00320462.4	Putative uncharacterized protein	3.46107	13.71	1	1	4	7	299	33.6836	8.93896
	A2	Sequence	# PSMs	# Proteins	# Protein Groups	Protein Group Accessions	Modifications	ΔCn	XCorr	Probability	Charge	MH+ [Da]	ΔM [ppm]	RT [min]	# Missed Cleavages
	High	DAVDLMkALQFK	2	1	1	IPI00320462.4	K7(Acetyl)	0	3.46107	0	2	1420.75	0.594103	55.3858	1
	Low	KmVIWGANAYVTEEDSR	1	1	1	IPI00320462.4	M2(Oxidation)	0.2247	1.75702	0	3	1984.93	-7.44273	24.2665	1
	Low	DFFERDAK	3	1	1	IPI00320462.4		0.1028	0.959556	0	2	1027.49	4.30742	18.4553	1
	Low	DFPR	1	1	1	IPI00320462.4		0.1296	0.467682	0	1	534.281	26.7102	70.0886	0
IPI00222228.5	hypothetical protein LOC239673	3.4378	16.17	1	1	8	10	538	58.1882	8.25049
	A2	Sequence	# PSMs	# Proteins	# Protein Groups	Protein Group Accessions	Modifications	ΔCn	XCorr	Probability	Charge	MH+ [Da]	ΔM [ppm]	RT [min]	# Missed Cleavages
	High	SLnLDSIIAEVK	2	1	1	IPI00222228.5	N3(Deamidated)	0	3.4378	0	2	1302.71	-0.508294	53.7481	0
	Low	kqcATLqASIADAEqR	1	1	1	IPI00222228.5	K1(Acetyl); Q2(Deamidated); C3(Carbamidomethyl); Q7(Deamidated); Q15(Deamidated)	0.164	1.57884	0	3	1834.82	-16.1827	22.2938	1
	Low	LALDIEIATYRK	1	1	1	IPI00222228.5		0.2	1.08431	0	2	1405.84	27.5096	45.1255	1
	Low	EEkEQIkTLNNk	1	1	1	IPI00222228.5	K3(Acetyl); K7(Acetyl); K12(Acetyl)	0.1322	1.04674	0	2	1599.81	-10.4979	53.0119	2
	Low	DVDAAYMnk	2	5	1	IPI00222228.5	N8(Deamidated); K9(Acetyl)	0	0.96119	0	1	1069.42	-29.5814	19.7377	0
	Low	kqcATLQASIADAEQRGELALk	1	1	1	IPI00222228.5	K1(Acetyl); Q2(Deamidated); C3(Carbamidomethyl); K22(Acetyl)	0.3738	0.671229	0	3	2486.22	-13.6993	70.145	2
	Low	ISIGGGYRSTR	1	1	1	IPI00222228.5		0.2353	0.646192	0	2	1166.63	2.54711	62.3492	1
	Low	FASFIDKVR	1	10	3	IPI00622240.4;IPI00625729.2;IPI00222228.5		0.4062	0.57355	0	1	1082.58	-18.0378	25.9893	1
IPI00308328.3	Cytochrome P450 2F2	3.27221	10.39	1	1	5	6	491	55.913	7.89893
	A2	Sequence	# PSMs	# Proteins	# Protein Groups	Protein Group Accessions	Modifications	ΔCn	XCorr	Probability	Charge	MH+ [Da]	ΔM [ppm]	RT [min]	# Missed Cleavages
	High	HAFLILMK	1	1	1	IPI00308328.3		0	3.27221	0	2	972.571	1.46662	39.3043	0
	Low	ILEEGSFLLEVLR	1	1	1	IPI00308328.3		0.2366	1.00042	0	2	1517.89	23.8165	29.6401	0
	Low	LLTIIHFINDNFK	1	1	1	IPI00308328.3		0.0652	0.85712	0	2	1587.89	2.64563	51.5813	0
	Low	ILRRFSVQILR	2	1	1	IPI00308328.3		0	0.681501	0	2	1400.91	20.4799	30.1225	2
	Low	nFGmGk	1	1	1	IPI00308328.3	N1(Deamidated); M4(Oxidation); K6(Acetyl)	0.2281	0.436514	0	1	712.304	9.97036	17.2262	0
IPI00121051.3	Glutathione S-transferase kappa 1	3.16603	25.66	1	1	5	9	226	25.6873	8.88037
	A2	Sequence	# PSMs	# Proteins	# Protein Groups	Protein Group Accessions	Modifications	ΔCn	XCorr	Probability	Charge	MH+ [Da]	ΔM [ppm]	RT [min]	# Missed Cleavages
	High	NkLIENTDAAcK	1	1	1	IPI00121051.3	K2(Acetyl); C11(Carbamidomethyl)	0	3.16603	0	2	1418.69	-0.405334	29.4166	1
	Low	EIPLLkqFFQVPLNIPk	3	1	1	IPI00121051.3	K6(Acetyl); Q7(Deamidated); K17(Acetyl)	0	1.74523	0	3	2109.25	25.4453	41.8311	1
	Low	NkLIEnTDAAcK	1	1	1	IPI00121051.3	K2(Acetyl); N6(Deamidated); C11(Carbamidomethyl)	0.0733	1.3883	0	2	1419.68	0.707665	29.6319	1
	Low	EIPLLkQFFQVPLNIPK	1	1	1	IPI00121051.3	K6(Acetyl)	0	1.34996	0	2	2066.22	5.63544	61.8473	1
	Low	kGQYIFKEIPLLK	1	1	1	IPI00121051.3	K1(Acetyl)	0.2222	1.05196	0	2	1618.97	7.96543	35.1196	2
	Low	AGMSTAqAqHFLEk	1	1	1	IPI00121051.3	Q7(Deamidated); Q9(Deamidated); K14(Acetyl)	0.2816	0.739842	0	2	1562.7	-11.8636	52.7751	0
	Low	KGSInAmR	1	1	1	IPI00121051.3	N5(Deamidated); M7(Oxidation)	0.0845	0.652189	0	1	893.441	-11.333	49.1303	1
IPI00114377.1	Cytochrome c oxidase subunit 7A2, mitochondrial	2.99399	34.94	1	1	2	2	83	9.28496	10.272
	A2	Sequence	# PSMs	# Proteins	# Protein Groups	Protein Group Accessions	Modifications	ΔCn	XCorr	Probability	Charge	MH+ [Da]	ΔM [ppm]	RT [min]	# Missed Cleavages
	High	GGASDALLYR	1	1	1	IPI00114377.1		0	2.99399	0	2	1022.53	2.52322	33.0302	0
	Low	VPEKqKLFQEDNGMPVHLk	1	1	1	IPI00114377.1	Q5(Deamidated); K19(Acetyl)	0.0439	1.95706	0	3	2280.13	-19.374	28.495	2
IPI00113386.1	Protein ETHE1, mitochondrial	2.90095	4.33	1	1	1	2	254	27.7211	7.2251
	A2	Sequence	# PSMs	# Proteins	# Protein Groups	Protein Group Accessions	Modifications	ΔCn	XCorr	Probability	Charge	MH+ [Da]	ΔM [ppm]	RT [min]	# Missed Cleavages
	Medium	DAQLIkELGLK	2	1	1	IPI00113386.1	K6(Acetyl)	0	2.90095	0	2	1269.74	-2.08802	47.1616	1
IPI00154047.1	3-hydroxyisobutyryl-CoA hydrolase, mitochondrial	2.8882	25.97	2	1	9	12	385	43.0102	8.06006
	A2	Sequence	# PSMs	# Proteins	# Protein Groups	Protein Group Accessions	Modifications	ΔCn	XCorr	Probability	Charge	MH+ [Da]	ΔM [ppm]	RT [min]	# Missed Cleavages
	Medium	GAGGkAFcAGGDIK	1	2	1	IPI00154047.1	K5(Acetyl); C8(Carbamidomethyl)	0	2.8882	0	2	1350.65	3.88038	32.0731	1
	Low	SKMDqDKSIIFEEHMDK	1	2	1	IPI00154047.1	Q5(Deamidated)	0.1596	1.78567	0	3	2081.96	3.72851	44.3601	2
	Low	AVLIDkDQTPkWkPANLK	1	1	1	IPI00154047.1	K6(Acetyl); K11(Acetyl); K13(Acetyl)	0.3022	1.56718	0	3	2191.28	29.1985	41.1031	2
	Low	qDGSPFAIEQMkVInkMSPTSLK	1	1	1	IPI00154047.1	Q1(Deamidated); K12(Acetyl); N15(Deamidated); K16(Acetyl)	0.0838	1.52706	0	3	2635.28	-8.76643	55.8459	2
	Low	qDGSPFAIEQMkVINkMSPTSLK	1	1	1	IPI00154047.1	Q1(Deamidated); K12(Acetyl); K16(Acetyl)	0.1437	1.42568	0	3	2634.29	-10.2267	55.6556	2
	Low	KARqNLTqDLFR	1	2	1	IPI00154047.1	Q4(Deamidated); Q8(Deamidated)	0.1692	1.08217	0	2	1491.77	-13.0469	46.6566	2
	Low	QDGSPFAIEQmk	1	2	1	IPI00154047.1	M11(Oxidation); K12(Acetyl)	0.1404	0.976688	0	2	1408.61	-24.508	27.1382	0
	Low	RASVILQHLR	3	2	1	IPI00154047.1		0	0.916388	0	3	1192.75	18.9149	54.6648	1
	Low	VInK	1	1	1	IPI00154047.1	N3(Deamidated)	0	0.49616	0	1	474.286	-12.3772	67.7273	0
	Low	ALSEAKK	1	2	1	IPI00154047.1		0.1833	0.492624	0	1	746.46	25.938	54.9197	1
IPI00881340.1	17-beta-hydroxysteroid dehydrogenase 13 isoform 1	2.81741	29.33	4	1	7	7	300	33.394	9.30518
	A2	Sequence	# PSMs	# Proteins	# Protein Groups	Protein Group Accessions	Modifications	ΔCn	XCorr	Probability	Charge	MH+ [Da]	ΔM [ppm]	RT [min]	# Missed Cleavages
	Medium	GVEETADkcR	1	4	1	IPI00881340.1	K8(Acetyl); C9(Carbamidomethyl)	0	2.81741	0	2	1206.54	-0.262506	21.7977	1
	Low	ALkAISRIQnIqFEAIVGHK	1	2	1	IPI00881340.1	K3(Acetyl); N10(Deamidated); Q12(Deamidated)	0.3725	1.54601	0	3	2280.33	27.9453	40.782	2
	Low	kMIFVPSYInISLILEk	1	2	1	IPI00881340.1	K1(Acetyl); N10(Deamidated); K17(Acetyl)	0.1375	1.37801	0	3	2093.22	29.3364	29.3621	1
	Low	AEIYnSVDqVKR	1	4	1	IPI00881340.1	N5(Deamidated); Q9(Deamidated)	0.2746	1.0322	0	3	1423.74	23.8718	58.509	1
	Low	SLInGILTNK	1	4	1	IPI00881340.1	N4(Deamidated)	0.3175	0.855371	0	2	1073.63	11.3861	42.3194	0
	Low	LGAVVHVFVVDcSNR	1	4	1	IPI00881340.1	C12(Carbamidomethyl)	0.3289	0.513387	0	2	1671.84	-15.7237	59.9046	0
	Low	TKMK	1	2	1	IPI00881340.1		0.2373	0.449016	0	1	507.291	-9.74917	74.4711	1
IPI00453826.2	Matrin-3	2.70657	26	2	1	22	53	846	94.5718	6.25244
	A2	Sequence	# PSMs	# Proteins	# Protein Groups	Protein Group Accessions	Modifications	ΔCn	XCorr	Probability	Charge	MH+ [Da]	ΔM [ppm]	RT [min]	# Missed Cleavages
	Medium	TDAQkTESPAEGK	1	2	1	IPI00453826.2	K5(Acetyl)	0	2.70657	0	2	1403.68	7.57896	18.9118	1
	Low	SqAFIEMETREDAMAmVDHcLKk	4	2	1	IPI00453826.2	Q2(Deamidated); M16(Oxidation); C20(Carbamidomethyl); K23(Acetyl)	0	1.97931	0	3	2799.21	-12.5917	60.8725	2
	Low	SkTDAqKTESPAEGk	1	2	1	IPI00453826.2	K2(Acetyl); Q6(Deamidated); K15(Acetyl)	0.2121	1.82029	0	4	1661.76	-14.3289	15.7758	2
	Low	GNLGAGNGNLQGPRHMqKGR	1	2	1	IPI00453826.2	Q17(Deamidated)	0.293	1.80821	0	3	2062.99	-17.8073	28.8035	2
	Low	kVDKIEELDQEnEAALENGIK	1	2	1	IPI00453826.2	K1(Acetyl); N12(Deamidated)	0.1005	1.78524	0	4	2428.26	21.1322	36.1707	2
	Low	GKNLRYqLLqLVEPFGVISNHLILNK	1	2	1	IPI00453826.2	Q7(Deamidated); Q10(Deamidated)	0.1149	1.53828	0	3	3008.61	-27.8139	37.7287	2
	Low	kDPSASATSkk	2	1	1	IPI00453826.2	K1(Acetyl); K10(Acetyl); K11(Acetyl)	0.1838	1.51276	0	2	1245.6	-29.0475	25.4912	2
	Low	SFQQSSLGR	3	2	1	IPI00453826.2		0	1.38497	0	2	1009.54	29.5443	25.0258	0
	Low	SFqqSSLGR	2	2	1	IPI00453826.2	Q3(Deamidated); Q4(Deamidated)	0	1.23935	0	2	1011.49	19.8785	25.1566	0
	Low	FDSEYERmGRGPGPLqER	1	2	1	IPI00453826.2	M8(Oxidation); Q16(Deamidated)	0.5607	1.23141	0	3	2141.01	18.8541	50.9751	2
	Low	KPEGKPDQkFDQk	1	2	1	IPI00453826.2	K9(Acetyl); K13(Acetyl)	0.016	1.22855	0	2	1628.84	6.36229	33.441	1
	Low	KPEGKPDqkFDqK	1	2	1	IPI00453826.2	Q8(Deamidated); K9(Acetyl); Q12(Deamidated)	0.1528	1.22256	0	2	1588.75	-21.9496	30.9006	1
	Low	DPSASATSkk	1	2	1	IPI00453826.2	K9(Acetyl); K10(Acetyl)	0.0923	1.17819	0	2	1075.52	-6.45305	23.3655	1
	Low	NEEnTEPGAESAEnADDPnk	1	2	1	IPI00453826.2	N4(Deamidated); N14(Deamidated); N19(Deamidated); K20(Acetyl)	0.284	1.16076	0	3	2175.83	-1.48574	34.4313	0
	Low	GNLGAGNGnLqGPRHMqk	1	2	1	IPI00453826.2	N9(Deamidated); Q11(Deamidated); Q17(Deamidated); K18(Acetyl)	0.0696	1.07489	0	2	1893.87	-11.4243	45.319	1
	Low	RIKKPEGkPDqK	1	2	1	IPI00453826.2	K8(Acetyl); Q11(Deamidated)	0.1575	1.06949	0	3	1466.88	29.572	59.1104	2
	Low	EDAMAMVDHcLk	1	2	1	IPI00453826.2	C10(Carbamidomethyl); K12(Acetyl)	0.2598	0.937543	0	2	1461.59	-20.3343	38.13	0
	Low	SLFEkK	2	2	1	IPI00453826.2	K5(Acetyl)	0.3597	0.886243	0	2	793.456	12.7893	30.6467	1
	Low	SqESGYYDR	5	2	1	IPI00453826.2	Q2(Deamidated)	0	0.860584	0	1	1105.42	-19.1403	23.176	0
	Low	SQESGYYDR	6	2	1	IPI00453826.2		0	0.76682	0	1	1104.43	-28.9881	25.3205	0
	Low	HmQkGR	1	2	1	IPI00453826.2	M2(Oxidation); K4(Acetyl)	0.1286	0.607677	0	1	814.407	9.50989	44.2689	1
	Low	DDWEEk	10	2	1	IPI00453826.2	K6(Acetyl)	0	0.571087	0	1	863.342	-0.211412	16.6269	0
	Low	YKRIK	1	2	1	IPI00453826.2		0.1228	0.500257	0	1	707.459	4.06552	70.4789	2
	Low	DTSENADGqnDENK	3	2	1	IPI00453826.2	Q9(Deamidated); N10(Deamidated)	0.4545	0.48236	0	2	1538.56	-7.46187	34.3808	0
	Low	LVLR	1	2	1	IPI00453826.2		0.1277	0.406331	0	1	500.341	-29.1379	62.2962	0
IPI00830298.1	Uncharacterized protein	2.7009	12.5	5	1	14	17	952	106.942	5.50342
	A2	Sequence	# PSMs	# Proteins	# Protein Groups	Protein Group Accessions	Modifications	ΔCn	XCorr	Probability	Charge	MH+ [Da]	ΔM [ppm]	RT [min]	# Missed Cleavages
	Medium	SQkEEDEQEDLTK	1	5	1	IPI00830298.1	K3(Acetyl)	0	2.7009	0	2	1620.73	4.27588	26.6448	1
	Low	LEGSEEEKmETDPDGQQPEk	1	4	1	IPI00830298.1	M9(Oxidation); K20(Acetyl)	0.3365	1.38324	0	3	2333.94	-20.8824	46.9969	1
	Low	KRKPSPSPPPPTATESR	1	5	1	IPI00830298.1		0.2012	1.35206	0	3	1832.99	-6.11291	46.4334	2
	Low	SLVALLVETQMkkLEIk	1	7	2	IPI00830298.1;IPI00651846.1	K12(Acetyl); K13(Acetyl); K17(Acetyl)	0.3333	1.03968	0	3	2069.25	25.7091	26.9568	2
	Low	kIkSLVALLVETQmk	1	7	2	IPI00830298.1;IPI00651846.1	K1(Acetyl); K3(Acetyl); M14(Oxidation); K15(Acetyl)	0.2734	0.927612	0	3	1843.11	24.3821	18.3681	2
	Low	SkGASAGR	1	4	1	IPI00830298.1	K2(Acetyl)	0.2019	0.830156	0	1	775.41	4.91303	40.3501	1
	Low	METDPDGQQPEK	1	4	1	IPI00830298.1		0.0805	0.796722	0	2	1374.56	-15.3528	38.9898	0
	Low	TDIYSk	1	4	1	IPI00830298.1	K6(Acetyl)	0.2118	0.673955	0	1	768.36	-22.2223	49.37	0
	Low	EnEEnK	1	4	1	IPI00830298.1	N2(Deamidated); N5(Deamidated)	0.12	0.663698	0	1	764.311	21.0708	43.477	0
	Low	mETDPDGqqPEKAENk	1	4	1	IPI00830298.1	M1(Oxidation); Q8(Deamidated); Q9(Deamidated); K16(Acetyl)	0.3263	0.640335	0	2	1876.73	-25.4084	18.6237	1
	Low	METDPDGqqPEK	1	4	1	IPI00830298.1	Q8(Deamidated); Q9(Deamidated)	0.3617	0.60422	0	2	1376.52	-26.6039	34.6112	0
	Low	TDIYSkKTLAK	2	4	1	IPI00830298.1	K6(Acetyl)	0.2319	0.532347	0	2	1309.76	15.9506	52.6177	2
	Low	nLHGDVLKVK	1	1	1	IPI00830298.1	N1(Deamidated)	0.4368	0.493646	0	2	1123.67	19.5392	69.6135	1
	Low	KTLAK	1	4	1	IPI00830298.1		0.1154	0.460521	0	1	560.387	18.5098	81.4231	1
	Low	VENESDEGDk	1	4	1	IPI00830298.1	K10(Acetyl)	0.2833	0.428642	0	1	1163.45	-17.0639	23.765	0
	Low	VEnESDEGDk	1	4	1	IPI00830298.1	N3(Deamidated); K10(Acetyl)	0.2931	0.407041	0	1	1164.45	-4.89511	20.9447	0
IPI00755907.1	Aquarius	2.59261	7.14	2	1	14	25	1400	161.751	7.1665
	A2	Sequence	# PSMs	# Proteins	# Protein Groups	Protein Group Accessions	Modifications	ΔCn	XCorr	Probability	Charge	MH+ [Da]	ΔM [ppm]	RT [min]	# Missed Cleavages
	Medium	kPKENnFK	4	2	1	IPI00755907.1	K1(Acetyl); N6(Deamidated)	0	2.59261	0	2	1047.54	-10.7778	34.2982	1
	Low	ADVTINLnVRDHIk	2	2	1	IPI00755907.1	N8(Deamidated); K14(Acetyl)	0.1055	1.77528	0	3	1650.9	9.01079	39.8374	1
	Low	DLGNFnkQTVL	2	1	1	IPI00755907.1	N6(Deamidated); K7(Acetyl)	0.152	1.45418	0	2	1291.62	-27.1496	24.3764	1
	Low	VRADVTInLNVRDHIK	2	2	1	IPI00755907.1	N8(Deamidated)	0.0511	1.29807	0	2	1864.02	-9.45312	48.7735	2
	Low	kPDHFPFFFK	1	2	1	IPI00755907.1	K1(Acetyl)	0.1	1.16594	0	2	1351.66	-19.1676	29.7282	0
	Low	ISILTTYNGqk	1	2	1	IPI00755907.1	Q10(Deamidated); K11(Acetyl)	0.1172	1.12932	0	2	1280.64	-28.1404	19.2421	0
	Low	SRFAIR	1	2	1	IPI00755907.1		0	1.02528	0	2	749.464	29.8568	25.8963	1
	Low	LIQKFISVLk	1	2	1	IPI00755907.1	K10(Acetyl)	0.2761	0.969864	0	2	1230.8	18.5089	31.2723	1
	Low	kNDEk	1	2	1	IPI00755907.1	K1(Acetyl); K5(Acetyl)	0.0909	0.801938	0	1	717.344	2.94778	24.4685	1
	Low	DLGnFNk	2	1	1	IPI00755907.1	N4(Deamidated); K7(Acetyl)	0.2174	0.72215	0	1	850.387	-8.25071	47.3238	0
	Low	DADGEEDDTEEAk	2	2	1	IPI00755907.1	K13(Acetyl)	0.1765	0.70013	0	2	1465.5	-27.5687	33.2837	0
	Low	ITSLQR	1	2	1	IPI00755907.1		0	0.653224	0	1	717.428	3.4361	62.2031	0
	Low	ENnFK	1	2	1	IPI00755907.1	N3(Deamidated)	0.0517	0.553356	0	1	652.313	29.6514	40.5506	0
	Low	LIqKFISVLK	1	2	1	IPI00755907.1	Q3(Deamidated)	0	0.457253	0	2	1189.77	9.04014	74.645	1
	Low	KTPK	1	2	1	IPI00755907.1		0	0.423202	0	1	473.299	-19.158	62.8244	1
	Low	DLGNFnK	2	1	1	IPI00755907.1	N6(Deamidated)	0.18	0.40657	0	1	808.382	-1.49934	103.598	0
IPI00845690.1	Isoform 1 of Kynurenine--oxoglutarate transaminase 3	2.58329	10.33	2	1	4	4	455	51.0932	8.36768
	A2	Sequence	# PSMs	# Proteins	# Protein Groups	Protein Group Accessions	Modifications	ΔCn	XCorr	Probability	Charge	MH+ [Da]	ΔM [ppm]	RT [min]	# Missed Cleavages
	Medium	ALScLYGkIYQR	1	2	1	IPI00845690.1	C4(Carbamidomethyl); K8(Acetyl)	0	2.58329	0	2	1513.78	-2.70843	43.2415	1
	Low	GFGHPALVkALScLYGK	1	2	1	IPI00845690.1	K9(Acetyl); C13(Carbamidomethyl)	0.1754	1.41301	0	3	1859.94	-22.5731	43.3873	1
	Low	AIILNTPHNPLGK	1	2	1	IPI00845690.1		0.2308	1.10324	0	2	1387.82	9.52859	28.3996	0
	Low	VLGLcTSAkmALk	1	1	1	IPI00845690.1	C5(Carbamidomethyl); K9(Acetyl); M10(Oxidation); K13(Acetyl)	0.2517	1.09765	0	2	1491.82	21.7878	37.1727	1
